# Supplementary material for: Key Common Genes with LTF and MMP9 Between Sepsis and Relapsed B-Cell Lineage Acute Lymphoblastic Leukemia in Children
Source: Biomedicines. 2025 Sep 20;13(9):2307. doi: 10.3390/biomedicines13092307 (PMC12467856; doi:10.3390/biomedicines13092307)
Supplement: Supplementary file 1 [file biomedicines-13-02307-s001.zip › Table S1.xlsx]

## Sheet: TableS1
	Genes
1	LTF
2	PADI4
3	MMP9
4	MGAM
5	ARG1
6	G0S2
7	ATXN1
8	PBX1
9	TNFAIP6
10	ELANE
11	ANXA3
12	DEFA4
13	BPI
14	CYP4F3
15	CAMP
16	MLLT1
17	LIMK2
18	GPR97
19	MIR4784
20	AQP9
21	NARF
22	S100A8
23	E2F3
24	RAB27A
25	SLC16A6
26	DEFA1
27	GSR
28	GCA
29	ATP6AP1
30	KPNB1
31	RPL32
32	PYGL
33	S100A9
34	HP
35	RNASE2
36	S1PR1
37	FAM214B
38	CFP
39	FHL2
40	ATF6
41	APOL6
42	GSTO1
43	EPAS1
44	CD68
45	NME8
46	ITGA2B
47	NADK
48	CUTA
49	ANPEP
50	DRAM1
51	RPS12
52	AGL
53	FOLR3
54	MAPK14
55	KIF1B
56	GAS2L1
57	FNDC3B
58	EPS15L1
59	GRB10
60	S100P
61	S100A12
62	ANO10
63	PSMD14
64	BCL2L1
65	ARHGEF11
66	CYBRD1
67	TNFSF14
68	TSPAN2
69	CTAGE5
70	MPO
71	ALDOA
72	STOM
73	HIST1H1C
74	GRN
75	GTF2H2B
76	PGS1
77	FFAR3
78	CD36
79	FBXO9
80	CYB5R3
81	PSAP
82	COX6C
83	CLEC7A
84	LDHB
85	CLIC2
86	GABARAPL2
87	NFE2
88	OLFM4
89	RPL36
90	LOC101928830
91	MARCKS
92	GBAP1
93	UBR4
94	MSRB1
95	ADAM9
96	G6PD
97	APLP2
98	CSF3R
99	FGR
100	NPL
101	BCL2A1
102	WIPI1
103	DMXL2
104	P4HB
105	CYBA
106	ACYP1
107	PSTPIP2
108	NFYC
109	LEPROT
110	LCN2
111	ATP6V0E1
112	MS4A6A
113	DFFB
114	RAD54B
115	AATK
116	EHBP1L1
117	GNS
118	RHCE
119	DHRS9
120	FBL
121	CA4
122	ECE1
123	DNAJC6
124	CSTA
125	RTN3
126	H2AFY
127	SPI1
128	C1orf56
129	FCN1
130	LOC101928717
131	SLC36A1
132	LTB4R
133	CPOX
134	AKR1C3
135	TGFBI
136	NCF1
137	PTX3
138	GOLGA8N
139	TOM1
140	STK3
141	NET1
142	MICAL1
143	SRPK1
144	LIN7A
145	HSDL2
146	KIAA0513
147	FOSL2
148	PPIH
149	PALB2
150	FBN2
151	IL1R1
152	VCAN
153	PPA1
154	MSRB2
155	CPA3
156	CKLF
157	SERPINA1
158	UEVLD
159	MMRN1
160	TALDO1
161	PRCP
162	SQRDL
163	CEACAM8
164	PADI2
