# Supplementary material for: Key Common Genes with LTF and MMP9 Between Sepsis and Relapsed B-Cell Lineage Acute Lymphoblastic Leukemia in Children
Source: Biomedicines. 2025 Sep 20;13(9):2307. doi: 10.3390/biomedicines13092307 (PMC12467856; doi:10.3390/biomedicines13092307)
Supplement: Supplementary file 1 [file biomedicines-13-02307-s001.zip › Table S2.xlsx]

## Sheet: Sheet1
	ONTOLOGY	ID	Description	GeneRatio	BgRatio	pvalue	p.adjust	qvalue	geneID	Count	richFactor
GO:0034774	CC	GO:0034774	secretory granule lumen	35/152	322/19869	2.01E-30	3.28E-28	2.88E-28	LTF/ARG1/ELANE/DEFA4/BPI/CAMP/S100A8/RAB27A/DEFA1/GCA/KPNB1/PYGL/S100A9/HP/RNASE2/CFP/AGL/FOLR3/MAPK14/S100P/S100A12/PSMD14/MPO/ALDOA/GRN/CYB5R3/OLFM4/FGR/LCN2/GNS/FCN1/PTX3/SERPINA1/MMRN1/PADI2	35	0.108696
GO:0060205	CC	GO:0060205	cytoplasmic vesicle lumen	35/152	325/19869	2.78E-30	3.28E-28	2.88E-28	LTF/ARG1/ELANE/DEFA4/BPI/CAMP/S100A8/RAB27A/DEFA1/GCA/KPNB1/PYGL/S100A9/HP/RNASE2/CFP/AGL/FOLR3/MAPK14/S100P/S100A12/PSMD14/MPO/ALDOA/GRN/CYB5R3/OLFM4/FGR/LCN2/GNS/FCN1/PTX3/SERPINA1/MMRN1/PADI2	35	0.107692
GO:0031983	CC	GO:0031983	vesicle lumen	35/152	327/19869	3.44E-30	3.28E-28	2.88E-28	LTF/ARG1/ELANE/DEFA4/BPI/CAMP/S100A8/RAB27A/DEFA1/GCA/KPNB1/PYGL/S100A9/HP/RNASE2/CFP/AGL/FOLR3/MAPK14/S100P/S100A12/PSMD14/MPO/ALDOA/GRN/CYB5R3/OLFM4/FGR/LCN2/GNS/FCN1/PTX3/SERPINA1/MMRN1/PADI2	35	0.107034
GO:0042581	CC	GO:0042581	specific granule	21/152	160/19869	3.41E-20	2.44E-18	2.13E-18	LTF/ARG1/ELANE/ANXA3/DEFA4/BPI/CAMP/RAB27A/KPNB1/HP/CFP/FOLR3/STOM/CD36/OLFM4/UBR4/CYBA/LCN2/PTX3/TOM1/CEACAM8	21	0.13125
GO:0042742	BP	GO:0042742	defense response to bacterium	18/150	382/18903	1.49E-09	1.20E-06	1.04E-06	LTF/ELANE/ANXA3/DEFA4/BPI/CAMP/S100A8/DEFA1/S100A9/HP/CFP/S100A12/MPO/GRN/CD36/FGR/CYBA/LCN2	18	0.0471204
GO:0005766	CC	GO:0005766	primary lysosome	18/152	155/19869	1.76E-16	7.19E-15	6.30E-15	ARG1/ELANE/DEFA4/BPI/DEFA1/GCA/RNASE2/CD68/MPO/STOM/GRN/CYB5R3/PSAP/GNS/TOM1/PRCP/CEACAM8/PADI2	18	0.116129
GO:0042582	CC	GO:0042582	azurophil granule	18/152	155/19869	1.76E-16	7.19E-15	6.30E-15	ARG1/ELANE/DEFA4/BPI/DEFA1/GCA/RNASE2/CD68/MPO/STOM/GRN/CYB5R3/PSAP/GNS/TOM1/PRCP/CEACAM8/PADI2	18	0.116129
GO:0005774	CC	GO:0005774	vacuolar membrane	17/152	461/19869	9.43E-08	1.80E-06	1.58E-06	ATP6AP1/CD68/ANPEP/DRAM1/CYBRD1/STOM/GRN/PSAP/GABARAPL2/CSF3R/WIPI1/ATP6V0E1/ECE1/SLC36A1/TOM1/PRCP/CEACAM8	17	0.0368764
GO:0070820	CC	GO:0070820	tertiary granule	16/152	164/19869	1.44E-13	5.15E-12	4.51E-12	LTF/MMP9/MGAM/TNFAIP6/CAMP/HP/CFP/FOLR3/ALDOA/STOM/OLFM4/UBR4/CYBA/PTX3/PRCP/CEACAM8	16	0.097561
GO:0032496	BP	GO:0032496	response to lipopolysaccharide	15/150	339/18903	8.56E-08	4.13E-05	3.61E-05	LTF/ARG1/ELANE/DEFA4/BPI/CAMP/S100A8/DEFA1/S100A9/CD68/MAPK14/MPO/CD36/ADAM9/SPI1	15	0.0442478
GO:0002237	BP	GO:0002237	response to molecule of bacterial origin	15/150	360/18903	1.86E-07	7.50E-05	6.54E-05	LTF/ARG1/ELANE/DEFA4/BPI/CAMP/S100A8/DEFA1/S100A9/CD68/MAPK14/MPO/CD36/ADAM9/SPI1	15	0.0416667
GO:0006979	BP	GO:0006979	response to oxidative stress	15/150	434/18903	1.96E-06	0.000342708	0.000298929	MMP9/ARG1/GSR/HP/EPAS1/NME8/MPO/CD36/ADAM9/G6PD/P4HB/AKR1C3/NCF1/NET1/MSRB2	15	0.0345622
GO:0030667	CC	GO:0030667	secretory granule membrane	15/152	313/19869	1.88E-08	3.84E-07	3.36E-07	MGAM/RAB27A/CD68/ITGA2B/ANPEP/STOM/CD36/PSAP/UBR4/APLP2/CYBA/CA4/TOM1/PRCP/CEACAM8	15	0.0479233
GO:0005765	CC	GO:0005765	lysosomal membrane	15/152	418/19869	7.90E-07	1.33E-05	1.16E-05	ATP6AP1/CD68/ANPEP/DRAM1/CYBRD1/STOM/GRN/PSAP/CSF3R/ATP6V0E1/ECE1/SLC36A1/TOM1/PRCP/CEACAM8	15	0.0358852
GO:0098852	CC	GO:0098852	lytic vacuole membrane	15/152	418/19869	7.90E-07	1.33E-05	1.16E-05	ATP6AP1/CD68/ANPEP/DRAM1/CYBRD1/STOM/GRN/PSAP/CSF3R/ATP6V0E1/ECE1/SLC36A1/TOM1/PRCP/CEACAM8	15	0.0358852
GO:0050900	BP	GO:0050900	leukocyte migration	14/150	398/18903	3.58E-06	0.000384839	0.000335678	MMP9/TNFAIP6/ELANE/S100A8/DEFA1/S100A9/S1PR1/S100A12/TNFSF14/CSF3R/SPI1/IL1R1/CKLF/PADI2	14	0.0351759
GO:0035580	CC	GO:0035580	specific granule lumen	14/152	62/19869	2.71E-17	1.55E-15	1.36E-15	LTF/ARG1/ELANE/DEFA4/BPI/CAMP/RAB27A/KPNB1/HP/CFP/FOLR3/OLFM4/LCN2/PTX3	14	0.225806
GO:0101002	CC	GO:0101002	ficolin-1-rich granule	14/152	185/19869	1.59E-10	4.14E-09	3.63E-09	MMP9/MGAM/TNFAIP6/KPNB1/PYGL/AGL/MAPK14/PSMD14/ALDOA/UBR4/GNS/FCN1/SERPINA1/PRCP	14	0.0756757
GO:0062023	CC	GO:0062023	collagen-containing extracellular matrix	14/152	433/19869	6.25E-06	9.40E-05	8.24E-05	MMP9/ELANE/S100A8/DEFA1/S100A9/CFP/PSAP/FCN1/TGFBI/FBN2/VCAN/CPA3/SERPINA1/MMRN1	14	0.0323326
GO:0005775	CC	GO:0005775	vacuolar lumen	13/152	176/19869	9.96E-10	2.37E-08	2.08E-08	ARG1/ELANE/BPI/DEFA1/GCA/RNASE2/MPO/GRN/CYB5R3/PSAP/GNS/VCAN/PADI2	13	0.0738636
GO:0009897	CC	GO:0009897	external side of plasma membrane	13/152	462/19869	5.73E-05	0.00078038	0.000683587	GSR/S1PR1/ITGA2B/ANPEP/FOLR3/CD36/ADAM9/CSF3R/P4HB/CA4/ECE1/FCN1/IL1R1	13	0.0281385
GO:0009620	BP	GO:0009620	response to fungus	12/150	67/18903	1.65E-13	3.98E-10	3.47E-10	LTF/ARG1/ELANE/DEFA4/S100A8/DEFA1/S100A9/S100A12/MPO/CLEC7A/SPI1/PTX3	12	0.179104
GO:0071216	BP	GO:0071216	cellular response to biotic stimulus	12/150	261/18903	1.19E-06	0.000319647	0.000278814	LTF/ARG1/DEFA4/BPI/CAMP/DEFA1/CD68/MAPK14/CD36/CLEC7A/ADAM9/SPI1	12	0.045977
GO:0034599	BP	GO:0034599	cellular response to oxidative stress	12/150	288/18903	3.31E-06	0.000384839	0.000335678	MMP9/ARG1/GSR/EPAS1/NME8/MPO/CD36/G6PD/P4HB/AKR1C3/NCF1/NET1	12	0.0416667
GO:0062197	BP	GO:0062197	cellular response to chemical stress	12/150	345/18903	2.04E-05	0.00182496	0.00159183	MMP9/ARG1/GSR/EPAS1/NME8/MPO/CD36/G6PD/P4HB/AKR1C3/NCF1/NET1	12	0.0347826
GO:0050727	BP	GO:0050727	regulation of inflammatory response	12/150	414/18903	0.00011803	0.00695511	0.00606663	MMP9/TNFAIP6/ELANE/S100A8/S100A9/MAPK14/S100A12/GRN/FFAR3/FGR/NCF1/IL1R1	12	0.0289855
GO:0052547	BP	GO:0052547	regulation of peptidase activity	12/150	459/18903	0.000305147	0.0119629	0.0104347	LTF/MMP9/S100A8/S100A9/PSMD14/TNFSF14/GRN/CLEC7A/APLP2/CSTA/MICAL1/SERPINA1	12	0.0261438
GO:0032103	BP	GO:0032103	positive regulation of response to external stimulus	12/150	464/18903	0.000336497	0.0125346	0.0109333	ARG1/S100A8/S100A9/S1PR1/S100A12/TNFSF14/GRN/FFAR3/CLEC7A/CYBA/SPI1/FCN1	12	0.0258621
GO:0030003	BP	GO:0030003	cellular cation homeostasis	12/150	499/18903	0.000642203	0.0198918	0.0173508	ELANE/S100A8/ATP6AP1/S100A9/GSTO1/CYBRD1/GRN/CLIC2/DMXL2/CYBA/LCN2/ATP6V0E1	12	0.0240481
GO:0050832	BP	GO:0050832	defense response to fungus	11/150	56/18903	5.94E-13	7.18E-10	6.26E-10	LTF/ARG1/ELANE/DEFA4/S100A8/DEFA1/S100A9/S100A12/MPO/CLEC7A/SPI1	11	0.196429
GO:0071222	BP	GO:0071222	cellular response to lipopolysaccharide	11/150	222/18903	1.63E-06	0.000330154	0.000287978	LTF/ARG1/DEFA4/BPI/CAMP/DEFA1/CD68/MAPK14/CD36/ADAM9/SPI1	11	0.0495495
GO:0071219	BP	GO:0071219	cellular response to molecule of bacterial origin	11/150	234/18903	2.72E-06	0.000378298	0.000329972	LTF/ARG1/DEFA4/BPI/CAMP/DEFA1/CD68/MAPK14/CD36/ADAM9/SPI1	11	0.0470085
GO:0072593	BP	GO:0072593	reactive oxygen species metabolic process	11/150	235/18903	2.84E-06	0.000378298	0.000329972	RAB27A/HP/MAPK14/MPO/CD36/CLEC7A/G6PD/CYBA/AKR1C3/NCF1/PRCP	11	0.0468085
GO:0030595	BP	GO:0030595	leukocyte chemotaxis	11/150	240/18903	3.47E-06	0.000384839	0.000335678	TNFAIP6/S100A8/DEFA1/S100A9/S1PR1/S100A12/TNFSF14/CSF3R/SPI1/CKLF/PADI2	11	0.0458333
GO:0044403	BP	GO:0044403	biological process involved in symbiotic interaction	11/150	307/18903	3.49E-05	0.002809	0.00245016	LTF/ARG1/ELANE/CAMP/DEFA1/ANPEP/BCL2L1/STOM/P4HB/FCN1/PTX3	11	0.0358306
GO:0060326	BP	GO:0060326	cell chemotaxis	11/150	319/18903	4.94E-05	0.00361525	0.00315342	TNFAIP6/S100A8/DEFA1/S100A9/S1PR1/S100A12/TNFSF14/CSF3R/SPI1/CKLF/PADI2	11	0.0344828
GO:0002697	BP	GO:0002697	regulation of immune effector process	11/150	379/18903	0.000225507	0.0102797	0.00896652	ARG1/CFP/GRN/FFAR3/CD36/CLEC7A/FGR/SPI1/FCN1/NCF1/IL1R1	11	0.0290237
GO:0052548	BP	GO:0052548	regulation of endopeptidase activity	11/150	428/18903	0.000627964	0.0198918	0.0173508	LTF/MMP9/S100A8/S100A9/PSMD14/TNFSF14/CLEC7A/APLP2/CSTA/MICAL1/SERPINA1	11	0.0257009
GO:0001503	BP	GO:0001503	ossification	11/150	429/18903	0.000640163	0.0198918	0.0173508	LTF/MMP9/PBX1/TNFAIP6/S1PR1/FHL2/MAPK14/FGR/FBL/FBN2/VCAN	11	0.025641
GO:0031667	BP	GO:0031667	response to nutrient levels	11/150	474/18903	0.00143434	0.0364307	0.0317769	ARG1/CD68/AGL/MAPK14/GAS2L1/MPO/GABARAPL2/G6PD/WIPI1/CYBA/AKR1C3	11	0.0232068
GO:0035578	CC	GO:0035578	azurophil granule lumen	11/152	91/19869	1.02E-10	2.92E-09	2.56E-09	ARG1/ELANE/BPI/DEFA1/GCA/RNASE2/MPO/GRN/CYB5R3/GNS/PADI2	11	0.120879
GO:1904813	CC	GO:1904813	ficolin-1-rich granule lumen	11/152	124/19869	2.94E-09	6.47E-08	5.67E-08	MMP9/TNFAIP6/KPNB1/PYGL/AGL/MAPK14/PSMD14/ALDOA/GNS/FCN1/SERPINA1	11	0.0887097
GO:0001906	BP	GO:0001906	cell killing	10/150	189/18903	2.74E-06	0.000378298	0.000329972	LTF/ARG1/ELANE/DEFA4/RAB27A/DEFA1/S100A12/BCL2L1/CLEC7A/SPI1	10	0.0529101
GO:0000302	BP	GO:0000302	response to reactive oxygen species	10/150	204/18903	5.42E-06	0.00054551	0.000475824	MMP9/ARG1/HP/NME8/MPO/CD36/ADAM9/AKR1C3/NCF1/NET1	10	0.0490196
GO:0031349	BP	GO:0031349	positive regulation of defense response	10/150	307/18903	0.000174138	0.0086882	0.00757832	ARG1/S100A8/S100A9/S100A12/GRN/FFAR3/CLEC7A/CYBA/SPI1/FCN1	10	0.0325733
GO:0006909	BP	GO:0006909	phagocytosis	10/150	314/18903	0.000208845	0.00970327	0.00846373	ELANE/ANXA3/RAB27A/CFP/CD36/CLEC7A/FGR/CYBA/FCN1/PTX3	10	0.0318471
GO:0010038	BP	GO:0010038	response to metal ion	10/150	360/18903	0.00061308	0.0198918	0.0173508	MMP9/ARG1/S100A8/CUTA/CYBRD1/ADAM9/G6PD/CPOX/AKR1C3/NCF1	10	0.0277778
GO:0002831	BP	GO:0002831	regulation of response to biotic stimulus	10/150	361/18903	0.00062633	0.0198918	0.0173508	LTF/ARG1/GRN/CD36/CLEC7A/FGR/CYBA/SPI1/FCN1/NCF1	10	0.0277008
GO:0030099	BP	GO:0030099	myeloid cell differentiation	10/150	407/18903	0.00154878	0.0385757	0.0336478	LTF/MMP9/TNFAIP6/ATP6AP1/EPAS1/MAPK14/TSPAN2/G6PD/CSF3R/SPI1	10	0.02457
GO:0002683	BP	GO:0002683	negative regulation of immune system process	10/150	449/18903	0.00315521	0.0614757	0.0536225	LTF/ARG1/TNFAIP6/BPI/CD68/MAPK14/GRN/FGR/SPI1/PADI2	10	0.0222717
GO:1904724	CC	GO:1904724	tertiary granule lumen	10/152	55/19869	1.11E-11	3.52E-10	3.09E-10	LTF/MMP9/TNFAIP6/CAMP/HP/CFP/FOLR3/ALDOA/OLFM4/PTX3	10	0.181818
GO:0030139	CC	GO:0030139	endocytic vesicle	10/152	343/19869	0.000317177	0.00348894	0.0030562	LTF/ELANE/ANXA3/HP/MPO/CD36/CSF3R/CYBA/ATP6V0E1/NCF1	10	0.0291545
GO:0030246	MF	GO:0030246	carbohydrate binding	10/151	275/18432	9.17E-05	0.00823183	0.00747576	MGAM/PYGL/AGL/ALDOA/CLEC7A/G6PD/FCN1/PTX3/VCAN/TALDO1	10	0.0363636
GO:2000377	BP	GO:2000377	regulation of reactive oxygen species metabolic process	9/150	149/18903	2.98E-06	0.000378298	0.000329972	RAB27A/HP/MAPK14/CD36/CLEC7A/G6PD/CYBA/AKR1C3/PRCP	9	0.0604027
GO:0009636	BP	GO:0009636	response to toxic substance	9/150	250/18903	0.000176209	0.0086882	0.00757832	ARG1/GSR/S100A9/HP/GSTO1/MPO/CD36/CLIC2/CPOX	9	0.036
GO:0002699	BP	GO:0002699	positive regulation of immune effector process	9/150	261/18903	0.000242709	0.0106615	0.00929957	ARG1/CFP/FFAR3/CD36/CLEC7A/FGR/SPI1/FCN1/IL1R1	9	0.0344828
GO:0006959	BP	GO:0006959	humoral immune response	9/150	320/18903	0.00105169	0.0298927	0.026074	LTF/ELANE/DEFA4/CAMP/DEFA1/S100A9/CFP/S100A12/FCN1	9	0.028125
GO:0006875	BP	GO:0006875	cellular metal ion homeostasis	9/150	420/18903	0.00642595	0.0877124	0.0765076	ELANE/S100A8/ATP6AP1/S100A9/GSTO1/CYBRD1/CLIC2/CYBA/LCN2	9	0.0214286
GO:0016032	BP	GO:0016032	viral process	9/150	421/18903	0.00652296	0.0885364	0.0772263	LTF/ANPEP/BCL2L1/STOM/P4HB/FCN1/PTX3/SRPK1/PPIH	9	0.0213777
GO:0032102	BP	GO:0032102	negative regulation of response to external stimulus	9/150	436/18903	0.00811781	0.101096	0.0881815	LTF/ARG1/TNFAIP6/ELANE/MAPK14/GRN/FGR/MMRN1/PADI2	9	0.0206422
GO:0051090	BP	GO:0051090	regulation of DNA-binding transcription factor activity	9/150	454/18903	0.0104062	0.114578	0.0999413	LTF/ANXA3/S100A8/S100A9/S100A12/CD36/CLEC7A/SPI1/STK3	9	0.0198238
GO:0022411	BP	GO:0022411	cellular component disassembly	9/150	483/18903	0.0150744	0.142823	0.124578	MMP9/ELANE/GABARAPL2/NFE2/WIPI1/DFFB/DNAJC6/TOM1/MICAL1	9	0.0186335
GO:0001819	BP	GO:0001819	positive regulation of cytokine production	9/150	486/18903	0.0156334	0.144983	0.126462	ELANE/MAPK14/FFAR3/CD36/CLEC7A/FGR/CYBA/FCN1/IL1R1	9	0.0185185
GO:0046982	MF	GO:0046982	protein heterodimerization activity	9/151	341/18432	0.00202487	0.0550764	0.0500177	GCA/ATF6/EPAS1/BCL2L1/BCL2A1/P4HB/CYBA/NFYC/CEACAM8	9	0.026393
GO:0050764	BP	GO:0050764	regulation of phagocytosis	8/150	103/18903	1.64E-06	0.000330154	0.000287978	RAB27A/CFP/CD36/CLEC7A/FGR/CYBA/FCN1/PTX3	8	0.0776699
GO:0034614	BP	GO:0034614	cellular response to reactive oxygen species	8/150	150/18903	2.65E-05	0.002208	0.00192594	MMP9/ARG1/NME8/MPO/CD36/AKR1C3/NCF1/NET1	8	0.0533333
GO:0008037	BP	GO:0008037	cell recognition	8/150	230/18903	0.000508772	0.0175599	0.0153167	CFP/FOLR3/ALDOA/CD36/CLEC7A/FCN1/PTX3/VCAN	8	0.0347826
GO:0002274	BP	GO:0002274	myeloid leukocyte activation	8/150	237/18903	0.000619636	0.0198918	0.0173508	ANXA3/BPI/CAMP/S100A12/GRN/ADAM9/FGR/SPI1	8	0.0337553
GO:0097529	BP	GO:0097529	myeloid leukocyte migration	8/150	242/18903	0.000710183	0.0211827	0.0184768	TNFAIP6/S100A8/S100A9/S100A12/CSF3R/SPI1/IL1R1/CKLF	8	0.0330579
GO:0051091	BP	GO:0051091	positive regulation of DNA-binding transcription factor activity	8/150	266/18903	0.00130481	0.0345484	0.030135	LTF/ANXA3/S100A8/S100A9/S100A12/CD36/CLEC7A/STK3	8	0.0300752
GO:0019058	BP	GO:0019058	viral life cycle	8/150	319/18903	0.00400535	0.0696182	0.0607249	LTF/ANPEP/STOM/P4HB/FCN1/PTX3/SRPK1/PPIH	8	0.0250784
GO:0048545	BP	GO:0048545	response to steroid hormone	8/150	339/18903	0.00574165	0.0843031	0.0735338	ARG1/ANXA3/DEFA1/AGL/ADAM9/CYBA/AKR1C3/PADI2	8	0.0235988
GO:0051235	BP	GO:0051235	maintenance of location	8/150	342/18903	0.00604507	0.0854174	0.0745058	S100A8/S100A9/GSTO1/CD36/CLIC2/CYBA/LCN2/FBN2	8	0.0233918
GO:0045861	BP	GO:0045861	negative regulation of proteolysis	8/150	352/18903	0.00714531	0.0934808	0.0815391	LTF/MMP9/TNFSF14/GABARAPL2/APLP2/CSTA/MICAL1/SERPINA1	8	0.0227273
GO:0015711	BP	GO:0015711	organic anion transport	8/150	372/18903	0.00979276	0.111601	0.0973441	ARG1/AQP9/SLC16A6/FOLR3/CD36/PSAP/CA4/SLC36A1	8	0.0215054
GO:0051346	BP	GO:0051346	negative regulation of hydrolase activity	8/150	373/18903	0.009942	0.112769	0.0983636	LTF/MMP9/TNFSF14/APLP2/CSTA/PTX3/MICAL1/SERPINA1	8	0.0214477
GO:0042060	BP	GO:0042060	wound healing	8/150	442/18903	0.0249175	0.193154	0.168479	S100A8/RAB27A/MAPK14/CD36/CLEC7A/SERPINA1/MMRN1/PRCP	8	0.0180995
GO:0007015	BP	GO:0007015	actin filament organization	8/150	454/18903	0.0286015	0.210674	0.183762	S1PR1/GAS2L1/ALDOA/MARCKS/MSRB1/PSTPIP2/MICAL1/MSRB2	8	0.0176211
GO:0002443	BP	GO:0002443	leukocyte mediated immunity	8/150	463/18903	0.0316012	0.227596	0.198522	ARG1/ELANE/ANXA3/RAB27A/CLEC7A/FGR/SPI1/IL1R1	8	0.0172786
GO:0045335	CC	GO:0045335	phagocytic vesicle	8/152	139/19869	1.18E-05	0.000168482	0.000147585	LTF/ELANE/ANXA3/MPO/CD36/CYBA/ATP6V0E1/NCF1	8	0.057554
GO:0030133	CC	GO:0030133	transport vesicle	8/152	423/19869	0.0162956	0.125961	0.110337	DEFA4/RAB27A/ATP6AP1/KIF1B/BCL2L1/DMXL2/CA4/CPA3	8	0.0189125
GO:0003779	MF	GO:0003779	actin binding	8/151	439/18432	0.0283444	0.256989	0.233386	GAS2L1/ALDOA/MARCKS/MSRB1/P4HB/PSTPIP2/MICAL1/MSRB2	8	0.0182232
GO:0140297	MF	GO:0140297	DNA-binding transcription factor binding	8/151	476/18432	0.0424671	0.315029	0.286094	PBX1/FHL2/EPAS1/MAPK14/GAS2L1/WIPI1/SPI1/PADI2	8	0.0168067
GO:0050766	BP	GO:0050766	positive regulation of phagocytosis	7/150	74/18903	1.99E-06	0.000342708	0.000298929	RAB27A/CFP/CD36/CLEC7A/CYBA/FCN1/PTX3	7	0.0945946
GO:0061844	BP	GO:0061844	antimicrobial humoral immune response mediated by antimicrobial peptide	7/150	81/18903	3.66E-06	0.000384839	0.000335678	LTF/ELANE/DEFA4/CAMP/DEFA1/S100A9/S100A12	7	0.0864198
GO:0098869	BP	GO:0098869	cellular oxidant detoxification	7/150	100/18903	1.49E-05	0.0013823	0.00120571	GSR/S100A9/HP/GSTO1/MPO/CD36/CLIC2	7	0.07
GO:1990748	BP	GO:1990748	cellular detoxification	7/150	115/18903	3.69E-05	0.00287413	0.00250697	GSR/S100A9/HP/GSTO1/MPO/CD36/CLIC2	7	0.0608696
GO:0051702	BP	GO:0051702	biological process involved in interaction with symbiont	7/150	116/18903	3.90E-05	0.00294364	0.00256761	LTF/ARG1/ELANE/CAMP/DEFA1/STOM/PTX3	7	0.0603448
GO:0097237	BP	GO:0097237	cellular response to toxic substance	7/150	123/18903	5.67E-05	0.00402981	0.00351502	GSR/S100A9/HP/GSTO1/MPO/CD36/CLIC2	7	0.0569106
GO:0019730	BP	GO:0019730	antimicrobial humoral response	7/150	125/18903	6.28E-05	0.00433744	0.00378336	LTF/ELANE/DEFA4/CAMP/DEFA1/S100A9/S100A12	7	0.056
GO:1990266	BP	GO:1990266	neutrophil migration	7/150	130/18903	8.05E-05	0.00512092	0.00446675	TNFAIP6/S100A8/S100A9/S100A12/CSF3R/IL1R1/CKLF	7	0.0538462
GO:0055076	BP	GO:0055076	transition metal ion homeostasis	7/150	143/18903	0.000146283	0.00768306	0.00670158	LTF/S100A8/ATP6AP1/S100A9/EPAS1/CYBRD1/LCN2	7	0.048951
GO:0098754	BP	GO:0098754	detoxification	7/150	154/18903	0.000231076	0.0103385	0.0090178	GSR/S100A9/HP/GSTO1/MPO/CD36/CLIC2	7	0.0454545
GO:0097530	BP	GO:0097530	granulocyte migration	7/150	158/18903	0.00027029	0.0116611	0.0101714	TNFAIP6/S100A8/S100A9/S100A12/CSF3R/IL1R1/CKLF	7	0.0443038
GO:0050792	BP	GO:0050792	regulation of viral process	7/150	162/18903	0.000314691	0.0120681	0.0105265	LTF/STOM/P4HB/FCN1/PTX3/SRPK1/PPIH	7	0.0432099
GO:0071674	BP	GO:0071674	mononuclear cell migration	7/150	206/18903	0.0013042	0.0345484	0.030135	DEFA1/S1PR1/S100A12/TNFSF14/SPI1/CKLF/PADI2	7	0.0339806
GO:0002573	BP	GO:0002573	myeloid leukocyte differentiation	7/150	218/18903	0.00180246	0.0426935	0.0372397	LTF/MMP9/TNFAIP6/ATP6AP1/MAPK14/TSPAN2/SPI1	7	0.0321101
GO:2000116	BP	GO:2000116	regulation of cysteine-type endopeptidase activity	7/150	235/18903	0.0027479	0.0567429	0.0494943	LTF/MMP9/S100A8/S100A9/TNFSF14/CLEC7A/MICAL1	7	0.0297872
GO:0045088	BP	GO:0045088	regulation of innate immune response	7/150	240/18903	0.00308786	0.0614757	0.0536225	ARG1/GRN/CLEC7A/FGR/SPI1/FCN1/NCF1	7	0.0291667
GO:0001649	BP	GO:0001649	osteoblast differentiation	7/150	246/18903	0.00353731	0.0659572	0.0575315	LTF/TNFAIP6/FHL2/MAPK14/FBL/FBN2/VCAN	7	0.0284553
GO:0010951	BP	GO:0010951	negative regulation of endopeptidase activity	7/150	252/18903	0.00403502	0.0696329	0.0607377	LTF/MMP9/TNFSF14/APLP2/CSTA/MICAL1/SERPINA1	7	0.0277778
GO:0010466	BP	GO:0010466	negative regulation of peptidase activity	7/150	263/18903	0.00508348	0.0791735	0.0690595	LTF/MMP9/TNFSF14/APLP2/CSTA/MICAL1/SERPINA1	7	0.026616
GO:0046942	BP	GO:0046942	carboxylic acid transport	7/150	290/18903	0.00851782	0.104995	0.0915826	ARG1/AQP9/SLC16A6/FOLR3/CD36/PSAP/SLC36A1	7	0.0241379
GO:0071496	BP	GO:0071496	cellular response to external stimulus	7/150	328/18903	0.0159033	0.14554	0.126948	CD68/GAS2L1/TNFSF14/GABARAPL2/WIPI1/CYBA/AKR1C3	7	0.0213415
GO:2001233	BP	GO:2001233	regulation of apoptotic signaling pathway	7/150	374/18903	0.0298692	0.218018	0.190168	MMP9/G0S2/S100A8/S100A9/BCL2L1/P4HB/STK3	7	0.0187166
GO:0050878	BP	GO:0050878	regulation of body fluid levels	7/150	390/18903	0.036224	0.245621	0.214244	RAB27A/MAPK14/CD36/NFE2/CYBA/SERPINA1/MMRN1	7	0.0179487
GO:1904062	BP	GO:1904062	regulation of cation transmembrane transport	7/150	394/18903	0.0379424	0.250597	0.218584	MMP9/ARG1/GSTO1/STOM/CLIC2/G6PD/CYBA	7	0.0177665
GO:0031406	MF	GO:0031406	carboxylic acid binding	7/151	171/18432	0.000526757	0.0218808	0.0198711	S100A8/PYGL/S100A9/FOLR3/PSAP/FCN1/AKR1C3	7	0.0409357
GO:0005539	MF	GO:0005539	glycosaminoglycan binding	7/151	237/18432	0.00343073	0.0619687	0.056277	LTF/TNFAIP6/ELANE/MPO/APLP2/GNS/VCAN	7	0.0295359
GO:0015631	MF	GO:0015631	tubulin binding	7/151	375/18432	0.0350209	0.297678	0.270337	S100A8/S100A9/NME8/KIF1B/GAS2L1/ALDOA/GABARAPL2	7	0.0186667
GO:0035821	BP	GO:0035821	modulation of process of another organism	6/150	26/18903	4.56E-08	2.75E-05	2.40E-05	LTF/DEFA4/DEFA1/S100A9/BCL2L1/CLEC7A	6	0.230769
GO:0002385	BP	GO:0002385	mucosal immune response	6/150	39/18903	5.94E-07	0.000204893	0.000178719	LTF/DEFA4/CAMP/DEFA1/RNASE2/FFAR3	6	0.153846
GO:0002251	BP	GO:0002251	organ or tissue specific immune response	6/150	43/18903	1.08E-06	0.000319647	0.000278814	LTF/DEFA4/CAMP/DEFA1/RNASE2/FFAR3	6	0.139535
GO:0031640	BP	GO:0031640	killing of cells of another organism	6/150	46/18903	1.63E-06	0.000330154	0.000287978	LTF/DEFA4/DEFA1/S100A12/BCL2L1/CLEC7A	6	0.130435
GO:2000379	BP	GO:2000379	positive regulation of reactive oxygen species metabolic process	6/150	71/18903	2.12E-05	0.00182496	0.00159183	RAB27A/MAPK14/CD36/CLEC7A/CYBA/AKR1C3	6	0.084507
GO:0050829	BP	GO:0050829	defense response to Gram-negative bacterium	6/150	89/18903	7.63E-05	0.00506193	0.0044153	LTF/ELANE/DEFA4/BPI/CAMP/DEFA1	6	0.0674157
GO:0030593	BP	GO:0030593	neutrophil chemotaxis	6/150	106/18903	0.000200665	0.00969614	0.00845751	TNFAIP6/S100A8/S100A9/S100A12/CSF3R/CKLF	6	0.0566038
GO:0002526	BP	GO:0002526	acute inflammatory response	6/150	114/18903	0.000297852	0.0119629	0.0104347	ELANE/S100A8/HP/FFAR3/SERPINA1/PRCP	6	0.0526316
GO:0071621	BP	GO:0071621	granulocyte chemotaxis	6/150	130/18903	0.000600467	0.0198918	0.0173508	TNFAIP6/S100A8/S100A9/S100A12/CSF3R/CKLF	6	0.0461538
GO:1903900	BP	GO:1903900	regulation of viral life cycle	6/150	142/18903	0.000953284	0.0274183	0.0239157	LTF/P4HB/FCN1/PTX3/SRPK1/PPIH	6	0.0422535
GO:0051092	BP	GO:0051092	positive regulation of NF-kappaB transcription factor activity	6/150	154/18903	0.00144758	0.0364307	0.0317769	LTF/S100A8/S100A9/S100A12/CD36/CLEC7A	6	0.038961
GO:0031960	BP	GO:0031960	response to corticosteroid	6/150	165/18903	0.0020536	0.0477067	0.0416124	ARG1/ANXA3/AGL/ADAM9/CYBA/AKR1C3	6	0.0363636
GO:0002833	BP	GO:0002833	positive regulation of response to biotic stimulus	6/150	188/18903	0.00391966	0.0686225	0.0598563	ARG1/GRN/CLEC7A/CYBA/SPI1/FCN1	6	0.0319149
GO:0008217	BP	GO:0008217	regulation of blood pressure	6/150	191/18903	0.00423342	0.0715241	0.0623872	ANPEP/FFAR3/CYBA/ECE1/CPA3/PRCP	6	0.0314136
GO:0051701	BP	GO:0051701	biological process involved in interaction with host	6/150	203/18903	0.00567669	0.0843031	0.0735338	LTF/ANPEP/BCL2L1/P4HB/FCN1/PTX3	6	0.0295567
GO:0043281	BP	GO:0043281	regulation of cysteine-type endopeptidase activity involved in apoptotic process	6/150	205/18903	0.00594833	0.085326	0.074426	MMP9/S100A8/S100A9/TNFSF14/CLEC7A/MICAL1	6	0.0292683
GO:0051651	BP	GO:0051651	maintenance of location in cell	6/150	226/18903	0.00940112	0.111601	0.0973441	S100A8/S100A9/GSTO1/CLIC2/CYBA/LCN2	6	0.0265487
GO:0050920	BP	GO:0050920	regulation of chemotaxis	6/150	230/18903	0.0101932	0.114511	0.0998828	TNFAIP6/ELANE/S1PR1/TNFSF14/SPI1/PADI2	6	0.026087
GO:0002685	BP	GO:0002685	regulation of leukocyte migration	6/150	231/18903	0.0103985	0.114578	0.0999413	TNFAIP6/ELANE/TNFSF14/SPI1/IL1R1/PADI2	6	0.025974
GO:0007599	BP	GO:0007599	hemostasis	6/150	231/18903	0.0103985	0.114578	0.0999413	RAB27A/MAPK14/CD36/NFE2/SERPINA1/MMRN1	6	0.025974
GO:0097305	BP	GO:0097305	response to alcohol	6/150	253/18903	0.0156899	0.144983	0.126462	S100A8/PSMD14/BCL2L1/G6PD/CYBA/AKR1C3	6	0.0237154
GO:0031348	BP	GO:0031348	negative regulation of defense response	6/150	272/18903	0.0215631	0.177386	0.154726	ARG1/TNFAIP6/ELANE/MAPK14/GRN/FGR	6	0.0220588
GO:0097193	BP	GO:0097193	intrinsic apoptotic signaling pathway	6/150	298/18903	0.0317858	0.227877	0.198767	MMP9/S100A8/S100A9/BCL2L1/BCL2A1/P4HB	6	0.0201342
GO:0034504	BP	GO:0034504	protein localization to nucleus	6/150	306/18903	0.035474	0.244174	0.212982	LIMK2/E2F3/KPNB1/MAPK14/CD36/STK3	6	0.0196078
GO:0072503	BP	GO:0072503	cellular divalent inorganic cation homeostasis	6/150	323/18903	0.0442	0.273382	0.238459	ELANE/S100A8/S100A9/GSTO1/CLIC2/CYBA	6	0.0185759
GO:0006913	BP	GO:0006913	nucleocytoplasmic transport	6/150	329/18903	0.0475744	0.285552	0.249074	ATXN1/E2F3/KPNB1/MAPK14/CD36/STK3	6	0.0182371
GO:0051169	BP	GO:0051169	nuclear transport	6/150	329/18903	0.0475744	0.285552	0.249074	ATXN1/E2F3/KPNB1/MAPK14/CD36/STK3	6	0.0182371
GO:0002440	BP	GO:0002440	production of molecular mediator of immune response	6/150	333/18903	0.0499105	0.290622	0.253497	ARG1/ELANE/FFAR3/CD36/CLEC7A/IL1R1	6	0.018018
GO:0035577	CC	GO:0035577	azurophil granule membrane	6/152	58/19869	5.29E-06	8.41E-05	7.37E-05	CD68/STOM/PSAP/TOM1/PRCP/CEACAM8	6	0.103448
GO:0031091	CC	GO:0031091	platelet alpha granule	6/152	91/19869	7.09E-05	0.000881118	0.00077183	ITGA2B/ALDOA/CD36/APLP2/SERPINA1/MMRN1	6	0.0659341
GO:0035579	CC	GO:0035579	specific granule membrane	6/152	91/19869	7.09E-05	0.000881118	0.00077183	STOM/CD36/UBR4/CYBA/TOM1/CEACAM8	6	0.0659341
GO:0090575	CC	GO:0090575	RNA polymerase II transcription regulator complex	6/152	249/19869	0.0124129	0.101431	0.0888504	PBX1/E2F3/ATF6/NFE2/NFYC/FOSL2	6	0.0240964
GO:0016209	MF	GO:0016209	antioxidant activity	6/151	85/18432	7.02E-05	0.00823183	0.00747576	GSR/S100A9/HP/GSTO1/MPO/CLIC2	6	0.0705882
GO:0016614	MF	GO:0016614	oxidoreductase activity, acting on CH-OH group of donors	6/151	138/18432	0.000967953	0.0329104	0.0298877	CYP4F3/LDHB/G6PD/DHRS9/AKR1C3/UEVLD	6	0.0434783
GO:0008237	MF	GO:0008237	metallopeptidase activity	6/151	184/18432	0.00411812	0.0646227	0.0586873	MMP9/ANPEP/PSMD14/ADAM9/ECE1/CPA3	6	0.0326087
GO:0061135	MF	GO:0061135	endopeptidase regulator activity	6/151	194/18432	0.00531726	0.07748	0.0703637	LTF/PSMD14/TNFSF14/APLP2/CSTA/SERPINA1	6	0.0309278
GO:0061134	MF	GO:0061134	peptidase regulator activity	6/151	232/18432	0.0122585	0.142899	0.129774	LTF/PSMD14/TNFSF14/APLP2/CSTA/SERPINA1	6	0.0258621
GO:0008017	MF	GO:0008017	microtubule binding	6/151	271/18432	0.0243361	0.23091	0.209702	S100A8/S100A9/NME8/KIF1B/GAS2L1/GABARAPL2	6	0.0221402
GO:0002227	BP	GO:0002227	innate immune response in mucosa	5/150	28/18903	2.50E-06	0.000378298	0.000329972	LTF/DEFA4/CAMP/DEFA1/RNASE2	5	0.178571
GO:0045730	BP	GO:0045730	respiratory burst	5/150	39/18903	1.36E-05	0.00131731	0.00114903	MPO/GRN/CLEC7A/CYBA/NCF1	5	0.128205
GO:0043903	BP	GO:0043903	regulation of biological process involved in symbiotic interaction	5/150	59/18903	0.00010434	0.00630214	0.00549707	LTF/ARG1/P4HB/FCN1/PTX3	5	0.0847458
GO:1903409	BP	GO:1903409	reactive oxygen species biosynthetic process	5/150	62/18903	0.000132315	0.00743424	0.00648456	RAB27A/MPO/CD36/CYBA/NCF1	5	0.0806452
GO:0019731	BP	GO:0019731	antibacterial humoral response	5/150	63/18903	0.00014281	0.00766731	0.00668785	LTF/ELANE/DEFA4/CAMP/DEFA1	5	0.0793651
GO:0031663	BP	GO:0031663	lipopolysaccharide-mediated signaling pathway	5/150	63/18903	0.00014281	0.00766731	0.00668785	LTF/BPI/MAPK14/CD36/SPI1	5	0.0793651
GO:0006801	BP	GO:0006801	superoxide metabolic process	5/150	74/18903	0.000305196	0.0119629	0.0104347	MPO/CD36/CLEC7A/CYBA/NCF1	5	0.0675676
GO:0055072	BP	GO:0055072	iron ion homeostasis	5/150	88/18903	0.000679162	0.0205107	0.0178906	LTF/ATP6AP1/EPAS1/CYBRD1/LCN2	5	0.0568182
GO:0120162	BP	GO:0120162	positive regulation of cold-induced thermogenesis	5/150	98/18903	0.00110511	0.0309283	0.0269774	G0S2/EPAS1/GRB10/CD36/LCN2	5	0.0510204
GO:0002532	BP	GO:0002532	production of molecular mediator involved in inflammatory response	5/150	100/18903	0.00120976	0.0332133	0.0289705	MAPK14/GRN/CD36/CLEC7A/NCF1	5	0.05
GO:0006910	BP	GO:0006910	phagocytosis, recognition	5/150	103/18903	0.00138024	0.0356516	0.0310973	CFP/CD36/CLEC7A/FCN1/PTX3	5	0.0485437
GO:0002444	BP	GO:0002444	myeloid leukocyte mediated immunity	5/150	107/18903	0.00163431	0.0402908	0.0351439	ARG1/ELANE/ANXA3/FGR/SPI1	5	0.046729
GO:0046916	BP	GO:0046916	cellular transition metal ion homeostasis	5/150	116/18903	0.0023296	0.0536029	0.0467554	S100A8/ATP6AP1/S100A9/CYBRD1/LCN2	5	0.0431034
GO:0002718	BP	GO:0002718	regulation of cytokine production involved in immune response	5/150	118/18903	0.00250944	0.0561371	0.0489659	ARG1/FFAR3/CD36/CLEC7A/IL1R1	5	0.0423729
GO:0050830	BP	GO:0050830	defense response to Gram-positive bacterium	5/150	118/18903	0.00250944	0.0561371	0.0489659	DEFA4/CAMP/DEFA1/CD36/FGR	5	0.0423729
GO:0002367	BP	GO:0002367	cytokine production involved in immune response	5/150	120/18903	0.00269916	0.0564882	0.0492722	ARG1/FFAR3/CD36/CLEC7A/IL1R1	5	0.0416667
GO:0030278	BP	GO:0030278	regulation of ossification	5/150	122/18903	0.00289907	0.0593573	0.0517747	LTF/PBX1/S1PR1/MAPK14/FBN2	5	0.0409836
GO:0072676	BP	GO:0072676	lymphocyte migration	5/150	124/18903	0.00310948	0.0614757	0.0536225	DEFA1/S1PR1/TNFSF14/CKLF/PADI2	5	0.0403226
GO:0010212	BP	GO:0010212	response to ionizing radiation	5/150	143/18903	0.0056906	0.0843031	0.0735338	MAPK14/BCL2L1/CYBA/RAD54B/NET1	5	0.034965
GO:0106106	BP	GO:0106106	cold-induced thermogenesis	5/150	147/18903	0.00638283	0.0876188	0.0764259	G0S2/EPAS1/GRB10/CD36/LCN2	5	0.0340136
GO:0120161	BP	GO:0120161	regulation of cold-induced thermogenesis	5/150	147/18903	0.00638283	0.0876188	0.0764259	G0S2/EPAS1/GRB10/CD36/LCN2	5	0.0340136
GO:0050729	BP	GO:0050729	positive regulation of inflammatory response	5/150	154/18903	0.00773308	0.0988525	0.0862246	S100A8/S100A9/S100A12/GRN/FFAR3	5	0.0324675
GO:1990845	BP	GO:1990845	adaptive thermogenesis	5/150	160/18903	0.009039	0.109191	0.0952426	G0S2/EPAS1/GRB10/CD36/LCN2	5	0.03125
GO:0055067	BP	GO:0055067	monovalent inorganic cation homeostasis	5/150	164/18903	0.00998973	0.112781	0.0983741	ATP6AP1/GRN/DMXL2/ATP6V0E1/RHCE	5	0.0304878
GO:0006606	BP	GO:0006606	protein import into nucleus	5/150	165/18903	0.0102377	0.114511	0.0998828	E2F3/KPNB1/MAPK14/CD36/STK3	5	0.030303
GO:0051170	BP	GO:0051170	import into nucleus	5/150	169/18903	0.011272	0.120501	0.105108	E2F3/KPNB1/MAPK14/CD36/STK3	5	0.0295858
GO:2001242	BP	GO:2001242	regulation of intrinsic apoptotic signaling pathway	5/150	172/18903	0.012093	0.126479	0.110322	MMP9/S100A8/S100A9/BCL2L1/P4HB	5	0.0290698
GO:0001659	BP	GO:0001659	temperature homeostasis	5/150	178/18903	0.0138551	0.136072	0.11869	G0S2/EPAS1/GRB10/CD36/LCN2	5	0.0280899
GO:0035265	BP	GO:0035265	organ growth	5/150	180/18903	0.0144789	0.138265	0.120602	S1PR1/MAPK14/PSAP/G6PD/STK3	5	0.0277778
GO:0032640	BP	GO:0032640	tumor necrosis factor production	5/150	184/18903	0.0157825	0.144983	0.126462	LTF/BPI/CD36/CLEC7A/CYBA	5	0.0271739
GO:0032680	BP	GO:0032680	regulation of tumor necrosis factor production	5/150	184/18903	0.0157825	0.144983	0.126462	LTF/BPI/CD36/CLEC7A/CYBA	5	0.0271739
GO:0050728	BP	GO:0050728	negative regulation of inflammatory response	5/150	184/18903	0.0157825	0.144983	0.126462	TNFAIP6/ELANE/MAPK14/GRN/FGR	5	0.0271739
GO:0002700	BP	GO:0002700	regulation of production of molecular mediator of immune response	5/150	187/18903	0.0168102	0.15083	0.131562	ARG1/FFAR3/CD36/CLEC7A/IL1R1	5	0.026738
GO:0071478	BP	GO:0071478	cellular response to radiation	5/150	189/18903	0.0175194	0.154499	0.134763	MMP9/MAPK14/BCL2L1/CYBA/NET1	5	0.026455
GO:0071706	BP	GO:0071706	tumor necrosis factor superfamily cytokine production	5/150	189/18903	0.0175194	0.154499	0.134763	LTF/BPI/CD36/CLEC7A/CYBA	5	0.026455
GO:1903555	BP	GO:1903555	regulation of tumor necrosis factor superfamily cytokine production	5/150	189/18903	0.0175194	0.154499	0.134763	LTF/BPI/CD36/CLEC7A/CYBA	5	0.026455
GO:0050777	BP	GO:0050777	negative regulation of immune response	5/150	190/18903	0.0178814	0.154846	0.135065	ARG1/MAPK14/GRN/FGR/SPI1	5	0.0263158
GO:0010952	BP	GO:0010952	positive regulation of peptidase activity	5/150	194/18903	0.0193787	0.164855	0.143796	S100A8/S100A9/PSMD14/GRN/CLEC7A	5	0.0257732
GO:0002695	BP	GO:0002695	negative regulation of leukocyte activation	5/150	198/18903	0.0209562	0.173391	0.151241	ARG1/BPI/GRN/FGR/SPI1	5	0.0252525
GO:1901654	BP	GO:1901654	response to ketone	5/150	205/18903	0.0239144	0.188199	0.164158	ARG1/BCL2L1/CYBA/AKR1C3/NCF1	5	0.0243902
GO:0007033	BP	GO:0007033	vacuole organization	5/150	213/18903	0.0276107	0.206525	0.180142	ATP6AP1/GRN/GABARAPL2/WIPI1/TOM1	5	0.0234742
GO:0045637	BP	GO:0045637	regulation of myeloid cell differentiation	5/150	214/18903	0.0280968	0.209066	0.182359	LTF/TNFAIP6/MAPK14/CSF3R/SPI1	5	0.0233645
GO:0050866	BP	GO:0050866	negative regulation of cell activation	5/150	221/18903	0.0316525	0.227596	0.198522	ARG1/BPI/GRN/FGR/SPI1	5	0.0226244
GO:0006457	BP	GO:0006457	protein folding	5/150	223/18903	0.0327178	0.232489	0.20279	ATF6/GRN/P4HB/NFYC/PPIH	5	0.0224215
GO:0097191	BP	GO:0097191	extrinsic apoptotic signaling pathway	5/150	224/18903	0.0332588	0.233585	0.203746	G0S2/BCL2L1/BCL2A1/SPI1/STK3	5	0.0223214
GO:0007596	BP	GO:0007596	blood coagulation	5/150	225/18903	0.0338054	0.236686	0.20645	RAB27A/MAPK14/CD36/SERPINA1/MMRN1	5	0.0222222
GO:0071902	BP	GO:0071902	positive regulation of protein serine/threonine kinase activity	5/150	229/18903	0.0360475	0.245621	0.214244	LTF/ELANE/S100A12/ADAM9/STK3	5	0.0218341
GO:0050817	BP	GO:0050817	coagulation	5/150	230/18903	0.036622	0.245775	0.214378	RAB27A/MAPK14/CD36/SERPINA1/MMRN1	5	0.0217391
GO:0031669	BP	GO:0031669	cellular response to nutrient levels	5/150	231/18903	0.0372022	0.248856	0.217066	CD68/GAS2L1/GABARAPL2/WIPI1/AKR1C3	5	0.021645
GO:0002703	BP	GO:0002703	regulation of leukocyte mediated immunity	5/150	241/18903	0.0433155	0.273382	0.238459	ARG1/CLEC7A/FGR/SPI1/IL1R1	5	0.0207469
GO:0042445	BP	GO:0042445	hormone metabolic process	5/150	241/18903	0.0433155	0.273382	0.238459	FFAR3/DHRS9/ECE1/AKR1C3/CPA3	5	0.0207469
GO:0045055	BP	GO:0045055	regulated exocytosis	5/150	242/18903	0.0439581	0.273382	0.238459	ANXA3/RAB27A/FGR/SPI1/MICAL1	5	0.0206612
GO:0033002	BP	GO:0033002	muscle cell proliferation	5/150	247/18903	0.0472574	0.285552	0.249074	MMP9/ELANE/S1PR1/MAPK14/CYBA	5	0.0202429
GO:0071695	BP	GO:0071695	anatomical structure maturation	5/150	250/18903	0.0493058	0.290622	0.253497	LTF/S1PR1/EPAS1/CLEC7A/G6PD	5	0.02
GO:0070821	CC	GO:0070821	tertiary granule membrane	5/152	73/19869	0.00024241	0.00288872	0.00253042	MGAM/STOM/UBR4/CYBA/CEACAM8	5	0.0684932
GO:1990204	CC	GO:1990204	oxidoreductase complex	5/152	125/19869	0.0027561	0.0271809	0.0238095	CYB5R3/LDHB/P4HB/CYBA/NCF1	5	0.04
GO:0005793	CC	GO:0005793	endoplasmic reticulum-Golgi intermediate compartment	5/152	133/19869	0.00359792	0.0343002	0.0300458	ATP6AP1/ANPEP/P4HB/CA4/SERPINA1	5	0.037594
GO:0030666	CC	GO:0030666	endocytic vesicle membrane	5/152	194/19869	0.0168437	0.126771	0.111047	ANXA3/CD36/CSF3R/CYBA/ATP6V0E1	5	0.0257732
GO:0070382	CC	GO:0070382	exocytic vesicle	5/152	226/19869	0.0300666	0.195433	0.171193	RAB27A/ATP6AP1/KIF1B/BCL2L1/DMXL2	5	0.0221239
GO:0016667	MF	GO:0016667	oxidoreductase activity, acting on a sulfur group of donors	5/151	59/18432	0.000121056	0.00823183	0.00747576	GSR/GSTO1/MSRB1/P4HB/MSRB2	5	0.0847458
GO:0033293	MF	GO:0033293	monocarboxylic acid binding	5/151	81/18432	0.000536294	0.0218808	0.0198711	S100A8/PYGL/S100A9/PSAP/AKR1C3	5	0.0617284
GO:0048306	MF	GO:0048306	calcium-dependent protein binding	5/151	81/18432	0.000536294	0.0218808	0.0198711	ANXA3/S100A8/S100A9/S100P/S100A12	5	0.0617284
GO:0016651	MF	GO:0016651	oxidoreductase activity, acting on NAD(P)H	5/151	87/18432	0.000743632	0.027582	0.0250487	CYB5R3/CYBA/AKR1C3/NCF1/MICAL1	5	0.0574713
GO:0017124	MF	GO:0017124	SH3 domain binding	5/151	125/18432	0.00368445	0.0622095	0.0564957	ADAM9/CYBA/DNAJC6/NCF1/MICAL1	5	0.04
GO:0016616	MF	GO:0016616	oxidoreductase activity, acting on the CH-OH group of donors, NAD or NADP as acceptor	5/151	126/18432	0.00381186	0.0622095	0.0564957	LDHB/G6PD/DHRS9/AKR1C3/UEVLD	5	0.0396825
GO:0002020	MF	GO:0002020	protease binding	5/151	139/18432	0.0057681	0.0784461	0.0712411	ELANE/PSAP/CSTA/IL1R1/SERPINA1	5	0.0359712
GO:0004866	MF	GO:0004866	endopeptidase inhibitor activity	5/151	180/18432	0.0163936	0.180773	0.16417	LTF/TNFSF14/APLP2/CSTA/SERPINA1	5	0.0277778
GO:0030414	MF	GO:0030414	peptidase inhibitor activity	5/151	187/18432	0.0190072	0.199265	0.180963	LTF/TNFSF14/APLP2/CSTA/SERPINA1	5	0.026738
GO:0008236	MF	GO:0008236	serine-type peptidase activity	5/151	192/18432	0.0210331	0.214537	0.194833	LTF/MMP9/ELANE/HP/PRCP	5	0.0260417
GO:0017171	MF	GO:0017171	serine hydrolase activity	5/151	196/18432	0.0227518	0.226408	0.205613	LTF/MMP9/ELANE/HP/PRCP	5	0.0255102
GO:0051873	BP	GO:0051873	killing by host of symbiont cells	4/150	29/18903	7.75E-05	0.00506193	0.0044153	ARG1/ELANE/CAMP/DEFA1	4	0.137931
GO:0007035	BP	GO:0007035	vacuolar acidification	4/150	33/18903	0.000130307	0.00743424	0.00648456	ATP6AP1/GRN/DMXL2/ATP6V0E1	4	0.121212
GO:0002446	BP	GO:0002446	neutrophil mediated immunity	4/150	35/18903	0.000164696	0.00846607	0.00738457	ARG1/ELANE/ANXA3/SPI1	4	0.114286
GO:0042119	BP	GO:0042119	neutrophil activation	4/150	41/18903	0.000306994	0.0119629	0.0104347	ANXA3/CAMP/GRN/SPI1	4	0.097561
GO:0014002	BP	GO:0014002	astrocyte development	4/150	42/18903	0.00033723	0.0125346	0.0109333	S100A8/S100A9/TSPAN2/GRN	4	0.0952381
GO:0036230	BP	GO:0036230	granulocyte activation	4/150	47/18903	0.000521132	0.0177332	0.0154678	ANXA3/CAMP/GRN/SPI1	4	0.0851064
GO:0051452	BP	GO:0051452	intracellular pH reduction	4/150	52/18903	0.00076708	0.0226008	0.0197137	ATP6AP1/GRN/DMXL2/ATP6V0E1	4	0.0769231
GO:0046686	BP	GO:0046686	response to cadmium ion	4/150	60/18903	0.00131558	0.0345484	0.030135	MMP9/ARG1/AKR1C3/NCF1	4	0.0666667
GO:0048524	BP	GO:0048524	positive regulation of viral process	4/150	64/18903	0.00167273	0.0408214	0.0356067	STOM/P4HB/SRPK1/PPIH	4	0.0625
GO:0048247	BP	GO:0048247	lymphocyte chemotaxis	4/150	65/18903	0.00177155	0.0423769	0.0369635	DEFA1/TNFSF14/CKLF/PADI2	4	0.0615385
GO:0019362	BP	GO:0019362	pyridine nucleotide metabolic process	4/150	73/18903	0.00271218	0.0564882	0.0492722	NADK/LDHB/G6PD/TALDO1	4	0.0547945
GO:0046496	BP	GO:0046496	nicotinamide nucleotide metabolic process	4/150	73/18903	0.00271218	0.0564882	0.0492722	NADK/LDHB/G6PD/TALDO1	4	0.0547945
GO:0071479	BP	GO:0071479	cellular response to ionizing radiation	4/150	75/18903	0.00299197	0.0607445	0.0529847	MAPK14/BCL2L1/CYBA/NET1	4	0.0533333
GO:0006809	BP	GO:0006809	nitric oxide biosynthetic process	4/150	76/18903	0.00313899	0.0614757	0.0536225	CD36/CYB5R3/CLEC7A/PTX3	4	0.0526316
GO:0002437	BP	GO:0002437	inflammatory response to antigenic stimulus	4/150	79/18903	0.00360948	0.0659572	0.0575315	ELANE/CD68/MAPK14/FGR	4	0.0506329
GO:0002720	BP	GO:0002720	positive regulation of cytokine production involved in immune response	4/150	79/18903	0.00360948	0.0659572	0.0575315	FFAR3/CD36/CLEC7A/IL1R1	4	0.0506329
GO:0043299	BP	GO:0043299	leukocyte degranulation	4/150	79/18903	0.00360948	0.0659572	0.0575315	ANXA3/RAB27A/FGR/SPI1	4	0.0506329
GO:0072524	BP	GO:0072524	pyridine-containing compound metabolic process	4/150	79/18903	0.00360948	0.0659572	0.0575315	NADK/LDHB/G6PD/TALDO1	4	0.0506329
GO:0046209	BP	GO:0046209	nitric oxide metabolic process	4/150	82/18903	0.00412572	0.0701954	0.0612283	CD36/CYB5R3/CLEC7A/PTX3	4	0.0487805
GO:0048708	BP	GO:0048708	astrocyte differentiation	4/150	82/18903	0.00412572	0.0701954	0.0612283	S100A8/S100A9/TSPAN2/GRN	4	0.0487805
GO:0061515	BP	GO:0061515	myeloid cell development	4/150	83/18903	0.00430831	0.0717854	0.0626152	LTF/ATP6AP1/TSPAN2/G6PD	4	0.0481928
GO:2001057	BP	GO:2001057	reactive nitrogen species metabolic process	4/150	83/18903	0.00430831	0.0717854	0.0626152	CD36/CYB5R3/CLEC7A/PTX3	4	0.0481928
GO:0051851	BP	GO:0051851	modulation by host of symbiont process	4/150	84/18903	0.00449628	0.0733987	0.0640224	LTF/DEFA1/STOM/PTX3	4	0.047619
GO:0051453	BP	GO:0051453	regulation of intracellular pH	4/150	85/18903	0.0046897	0.0750352	0.0654498	ATP6AP1/GRN/DMXL2/ATP6V0E1	4	0.0470588
GO:0030641	BP	GO:0030641	regulation of cellular pH	4/150	90/18903	0.00574099	0.0843031	0.0735338	ATP6AP1/GRN/DMXL2/ATP6V0E1	4	0.0444444
GO:0048525	BP	GO:0048525	negative regulation of viral process	4/150	91/18903	0.00596858	0.085326	0.074426	LTF/FCN1/PTX3/SRPK1	4	0.043956
GO:2000117	BP	GO:2000117	negative regulation of cysteine-type endopeptidase activity	4/150	91/18903	0.00596858	0.085326	0.074426	LTF/MMP9/TNFSF14/MICAL1	4	0.043956
GO:0002275	BP	GO:0002275	myeloid cell activation involved in immune response	4/150	96/18903	0.00719678	0.0934808	0.0815391	ANXA3/GRN/FGR/SPI1	4	0.0416667
GO:0003073	BP	GO:0003073	regulation of systemic arterial blood pressure	4/150	96/18903	0.00719678	0.0934808	0.0815391	CYBA/ECE1/CPA3/PRCP	4	0.0416667
GO:0048661	BP	GO:0048661	positive regulation of smooth muscle cell proliferation	4/150	98/18903	0.00773139	0.0988525	0.0862246	MMP9/ELANE/S1PR1/CYBA	4	0.0408163
GO:0006885	BP	GO:0006885	regulation of pH	4/150	99/18903	0.00800823	0.100248	0.0874419	ATP6AP1/GRN/DMXL2/ATP6V0E1	4	0.040404
GO:0030316	BP	GO:0030316	osteoclast differentiation	4/150	100/18903	0.00829149	0.102729	0.0896063	LTF/TNFAIP6/ATP6AP1/MAPK14	4	0.04
GO:0031341	BP	GO:0031341	regulation of cell killing	4/150	102/18903	0.00887757	0.10778	0.0940116	ARG1/BCL2L1/CLEC7A/SPI1	4	0.0392157
GO:0032677	BP	GO:0032677	regulation of interleukin-8 production	4/150	103/18903	0.00918049	0.110349	0.0962522	ELANE/BPI/CLEC7A/FCN1	4	0.038835
GO:0032637	BP	GO:0032637	interleukin-8 production	4/150	104/18903	0.00949008	0.111601	0.0973441	ELANE/BPI/CLEC7A/FCN1	4	0.0384615
GO:0030004	BP	GO:0030004	cellular monovalent inorganic cation homeostasis	4/150	114/18903	0.0129642	0.131631	0.114816	ATP6AP1/GRN/DMXL2/ATP6V0E1	4	0.0350877
GO:0021782	BP	GO:0021782	glial cell development	4/150	117/18903	0.0141451	0.137113	0.119598	S100A8/S100A9/TSPAN2/GRN	4	0.034188
GO:0030282	BP	GO:0030282	bone mineralization	4/150	123/18903	0.0167064	0.150607	0.131368	LTF/S1PR1/FGR/FBN2	4	0.0325203
GO:0002688	BP	GO:0002688	regulation of leukocyte chemotaxis	4/150	127/18903	0.0185652	0.159621	0.13923	TNFAIP6/TNFSF14/SPI1/PADI2	4	0.0314961
GO:0030218	BP	GO:0030218	erythrocyte differentiation	4/150	128/18903	0.0190492	0.163201	0.142353	EPAS1/MAPK14/G6PD/SPI1	4	0.03125
GO:0019079	BP	GO:0019079	viral genome replication	4/150	130/18903	0.0200404	0.169292	0.147666	LTF/STOM/SRPK1/PPIH	4	0.0307692
GO:0042542	BP	GO:0042542	response to hydrogen peroxide	4/150	130/18903	0.0200404	0.169292	0.147666	ARG1/HP/ADAM9/NET1	4	0.0307692
GO:0002702	BP	GO:0002702	positive regulation of production of molecular mediator of immune response	4/150	133/18903	0.0215859	0.177386	0.154726	FFAR3/CD36/CLEC7A/IL1R1	4	0.0300752
GO:0001909	BP	GO:0001909	leukocyte mediated cytotoxicity	4/150	134/18903	0.0221168	0.179913	0.15693	ARG1/ELANE/RAB27A/SPI1	4	0.0298507
GO:2001235	BP	GO:2001235	positive regulation of apoptotic signaling pathway	4/150	135/18903	0.0226557	0.182454	0.159147	G0S2/S100A8/S100A9/STK3	4	0.0296296
GO:0034101	BP	GO:0034101	erythrocyte homeostasis	4/150	137/18903	0.0237574	0.187575	0.163613	EPAS1/MAPK14/G6PD/SPI1	4	0.0291971
GO:0002705	BP	GO:0002705	positive regulation of leukocyte mediated immunity	4/150	140/18903	0.0254701	0.195974	0.170939	ARG1/CLEC7A/SPI1/IL1R1	4	0.0285714
GO:0051384	BP	GO:0051384	response to glucocorticoid	4/150	142/18903	0.0266522	0.200597	0.174972	ARG1/ANXA3/AGL/ADAM9	4	0.028169
GO:1903305	BP	GO:1903305	regulation of regulated secretory pathway	4/150	145/18903	0.0284862	0.210467	0.183581	RAB27A/FGR/SPI1/MICAL1	4	0.0275862
GO:0046718	BP	GO:0046718	viral entry into host cell	4/150	151/18903	0.0323751	0.230732	0.201258	ANPEP/P4HB/FCN1/PTX3	4	0.0264901
GO:0034763	BP	GO:0034763	negative regulation of transmembrane transport	4/150	154/18903	0.0344307	0.239725	0.209101	MMP9/GSTO1/GRB10/CLIC2	4	0.025974
GO:0016052	BP	GO:0016052	carbohydrate catabolic process	4/150	155/18903	0.0351324	0.242514	0.211534	MGAM/PYGL/AGL/ALDOA	4	0.0258065
GO:0044409	BP	GO:0044409	entry into host	4/150	158/18903	0.0372872	0.248856	0.217066	ANPEP/P4HB/FCN1/PTX3	4	0.0253165
GO:0007034	BP	GO:0007034	vacuolar transport	4/150	162/18903	0.0402765	0.260182	0.226945	GRN/PSAP/LEPROT/UEVLD	4	0.0246914
GO:0002262	BP	GO:0002262	myeloid cell homeostasis	4/150	169/18903	0.0458273	0.281727	0.245738	EPAS1/MAPK14/G6PD/SPI1	4	0.0236686
GO:0030216	BP	GO:0030216	keratinocyte differentiation	4/150	170/18903	0.0466535	0.285552	0.249074	ADAM9/CSTA/AKR1C3/FOSL2	4	0.0235294
GO:1903034	BP	GO:1903034	regulation of response to wounding	4/150	172/18903	0.0483306	0.289027	0.252105	GRN/CD36/CLEC7A/MMRN1	4	0.0232558
GO:0048029	MF	GO:0048029	monosaccharide binding	4/151	72/18432	0.00289137	0.0619687	0.056277	PYGL/ALDOA/G6PD/TALDO1	4	0.0555556
GO:0019955	MF	GO:0019955	cytokine binding	4/151	144/18432	0.0308104	0.273275	0.248175	ELANE/CD36/CSF3R/IL1R1	4	0.0277778
GO:0005178	MF	GO:0005178	integrin binding	4/151	156/18432	0.0395399	0.31212	0.283452	ITGA2B/ADAM9/P4HB/TGFBI	4	0.025641
GO:0051673	BP	GO:0051673	membrane disruption in another organism	3/150	12/18903	0.000102236	0.00630214	0.00549707	LTF/DEFA4/DEFA1	3	0.25
GO:0002679	BP	GO:0002679	respiratory burst involved in defense response	3/150	15/18903	0.000207777	0.00970327	0.00846373	MPO/GRN/NCF1	3	0.2
GO:0008228	BP	GO:0008228	opsonization	3/150	17/18903	0.000306927	0.0119629	0.0104347	CFP/FCN1/PTX3	3	0.176471
GO:0009251	BP	GO:0009251	glucan catabolic process	3/150	17/18903	0.000306927	0.0119629	0.0104347	MGAM/PYGL/AGL	3	0.176471
GO:0044247	BP	GO:0044247	cellular polysaccharide catabolic process	3/150	18/18903	0.000366175	0.0132041	0.0115174	MGAM/PYGL/AGL	3	0.166667
GO:0060263	BP	GO:0060263	regulation of respiratory burst	3/150	18/18903	0.000366175	0.0132041	0.0115174	GRN/CLEC7A/NCF1	3	0.166667
GO:0002523	BP	GO:0002523	leukocyte migration involved in inflammatory response	3/150	19/18903	0.000432309	0.0153597	0.0133976	ELANE/S100A8/S100A9	3	0.157895
GO:0000272	BP	GO:0000272	polysaccharide catabolic process	3/150	20/18903	0.000505649	0.0175599	0.0153167	MGAM/PYGL/AGL	3	0.15
GO:1903428	BP	GO:1903428	positive regulation of reactive oxygen species biosynthetic process	3/150	22/18903	0.000675173	0.0205107	0.0178906	RAB27A/CD36/CYBA	3	0.136364
GO:0060143	BP	GO:0060143	positive regulation of syncytium formation by plasma membrane fusion	3/150	24/18903	0.000877119	0.0255316	0.02227	MAPK14/TNFSF14/ADAM9	3	0.125
GO:0051238	BP	GO:0051238	sequestering of metal ion	3/150	26/18903	0.00111373	0.0309283	0.0269774	S100A8/S100A9/LCN2	3	0.115385
GO:0042832	BP	GO:0042832	defense response to protozoan	3/150	27/18903	0.00124569	0.0338157	0.0294959	ARG1/DEFA1/CLEC7A	3	0.111111
GO:0001562	BP	GO:0001562	response to protozoan	3/150	28/18903	0.00138711	0.0356516	0.0310973	ARG1/DEFA1/CLEC7A	3	0.107143
GO:0060142	BP	GO:0060142	regulation of syncytium formation by plasma membrane fusion	3/150	30/18903	0.00169925	0.0410538	0.0358094	MAPK14/TNFSF14/ADAM9	3	0.1
GO:0010039	BP	GO:0010039	response to iron ion	3/150	31/18903	0.00187044	0.0438737	0.038269	CYBRD1/G6PD/CPOX	3	0.0967742
GO:0090322	BP	GO:0090322	regulation of superoxide metabolic process	3/150	34/18903	0.00244716	0.0557768	0.0486516	CD36/CLEC7A/CYBA	3	0.0882353
GO:0071276	BP	GO:0071276	cellular response to cadmium ion	3/150	37/18903	0.0031229	0.0614757	0.0536225	MMP9/AKR1C3/NCF1	3	0.0810811
GO:0001990	BP	GO:0001990	regulation of systemic arterial blood pressure by hormone	3/150	39/18903	0.00363092	0.0659572	0.0575315	CYBA/ECE1/CPA3	3	0.0769231
GO:0032735	BP	GO:0032735	positive regulation of interleukin-12 production	3/150	42/18903	0.00448269	0.0733987	0.0640224	MAPK14/CD36/CLEC7A	3	0.0714286
GO:0045429	BP	GO:0045429	positive regulation of nitric oxide biosynthetic process	3/150	42/18903	0.00448269	0.0733987	0.0640224	CD36/CLEC7A/PTX3	3	0.0714286
GO:0006739	BP	GO:0006739	NADP metabolic process	3/150	43/18903	0.00479118	0.0756568	0.065992	NADK/G6PD/TALDO1	3	0.0697674
GO:0042554	BP	GO:0042554	superoxide anion generation	3/150	43/18903	0.00479118	0.0756568	0.065992	CLEC7A/CYBA/NCF1	3	0.0697674
GO:0044275	BP	GO:0044275	cellular carbohydrate catabolic process	3/150	44/18903	0.00511219	0.0791735	0.0690595	MGAM/PYGL/AGL	3	0.0681818
GO:1904407	BP	GO:1904407	positive regulation of nitric oxide metabolic process	3/150	44/18903	0.00511219	0.0791735	0.0690595	CD36/CLEC7A/PTX3	3	0.0681818
GO:0044788	BP	GO:0044788	modulation by host of viral process	3/150	46/18903	0.00579235	0.0843031	0.0735338	LTF/STOM/PTX3	3	0.0652174
GO:0046596	BP	GO:0046596	regulation of viral entry into host cell	3/150	46/18903	0.00579235	0.0843031	0.0735338	P4HB/FCN1/PTX3	3	0.0652174
GO:0061383	BP	GO:0061383	trabecula morphogenesis	3/150	47/18903	0.00615175	0.0854174	0.0745058	S1PR1/FHL2/FBN2	3	0.0638298
GO:0003044	BP	GO:0003044	regulation of systemic arterial blood pressure mediated by a chemical signal	3/150	49/18903	0.00690981	0.0921239	0.0803555	CYBA/ECE1/CPA3	3	0.0612245
GO:1903426	BP	GO:1903426	regulation of reactive oxygen species biosynthetic process	3/150	49/18903	0.00690981	0.0921239	0.0803555	RAB27A/CD36/CYBA	3	0.0612245
GO:0030225	BP	GO:0030225	macrophage differentiation	3/150	51/18903	0.00772096	0.0988525	0.0862246	MMP9/TSPAN2/SPI1	3	0.0588235
GO:0052372	BP	GO:0052372	modulation by symbiont of entry into host	3/150	53/18903	0.00858603	0.105299	0.0918474	P4HB/FCN1/PTX3	3	0.0566038
GO:0042743	BP	GO:0042743	hydrogen peroxide metabolic process	3/150	55/18903	0.00950577	0.111601	0.0973441	HP/MPO/CYBA	3	0.0545455
GO:0006749	BP	GO:0006749	glutathione metabolic process	3/150	57/18903	0.0104809	0.114578	0.0999413	GSR/GSTO1/G6PD	3	0.0526316
GO:0038066	BP	GO:0038066	p38MAPK cascade	3/150	57/18903	0.0104809	0.114578	0.0999413	MAPK14/SPI1/NCF1	3	0.0526316
GO:0001541	BP	GO:0001541	ovarian follicle development	3/150	58/18903	0.0109893	0.118001	0.102927	TNFAIP6/BCL2L1/PTX3	3	0.0517241
GO:0006826	BP	GO:0006826	iron ion transport	3/150	58/18903	0.0109893	0.118001	0.102927	LTF/CYBRD1/LCN2	3	0.0517241
GO:0002886	BP	GO:0002886	regulation of myeloid leukocyte mediated immunity	3/150	60/18903	0.0120485	0.126479	0.110322	ARG1/FGR/SPI1	3	0.05
GO:0045428	BP	GO:0045428	regulation of nitric oxide biosynthetic process	3/150	62/18903	0.0131644	0.132521	0.115592	CD36/CLEC7A/PTX3	3	0.0483871
GO:0032615	BP	GO:0032615	interleukin-12 production	3/150	63/18903	0.0137437	0.13553	0.118217	MAPK14/CD36/CLEC7A	3	0.047619
GO:0032655	BP	GO:0032655	regulation of interleukin-12 production	3/150	63/18903	0.0137437	0.13553	0.118217	MAPK14/CD36/CLEC7A	3	0.047619
GO:0032757	BP	GO:0032757	positive regulation of interleukin-8 production	3/150	63/18903	0.0137437	0.13553	0.118217	ELANE/CLEC7A/FCN1	3	0.047619
GO:0070542	BP	GO:0070542	response to fatty acid	3/150	63/18903	0.0137437	0.13553	0.118217	FFAR3/CD36/AKR1C3	3	0.047619
GO:2001258	BP	GO:2001258	negative regulation of cation channel activity	3/150	63/18903	0.0137437	0.13553	0.118217	MMP9/GSTO1/CLIC2	3	0.047619
GO:0000768	BP	GO:0000768	syncytium formation by plasma membrane fusion	3/150	64/18903	0.0143374	0.137457	0.119897	MAPK14/TNFSF14/ADAM9	3	0.046875
GO:0140253	BP	GO:0140253	cell-cell fusion	3/150	64/18903	0.0143374	0.137457	0.119897	MAPK14/TNFSF14/ADAM9	3	0.046875
GO:0080164	BP	GO:0080164	regulation of nitric oxide metabolic process	3/150	65/18903	0.0149454	0.142158	0.123998	CD36/CLEC7A/PTX3	3	0.0461538
GO:0006879	BP	GO:0006879	cellular iron ion homeostasis	3/150	66/18903	0.0155678	0.144983	0.126462	ATP6AP1/CYBRD1/LCN2	3	0.0454545
GO:0031343	BP	GO:0031343	positive regulation of cell killing	3/150	66/18903	0.0155678	0.144983	0.126462	ARG1/CLEC7A/SPI1	3	0.0454545
GO:0006949	BP	GO:0006949	syncytium formation	3/150	68/18903	0.016856	0.15083	0.131562	MAPK14/TNFSF14/ADAM9	3	0.0441176
GO:0050922	BP	GO:0050922	negative regulation of chemotaxis	3/150	69/18903	0.0175219	0.154499	0.134763	TNFAIP6/ELANE/PADI2	3	0.0434783
GO:0072678	BP	GO:0072678	T cell migration	3/150	73/18903	0.0203307	0.171146	0.149283	DEFA1/S1PR1/TNFSF14	3	0.0410959
GO:0006073	BP	GO:0006073	cellular glucan metabolic process	3/150	76/18903	0.0225903	0.182454	0.159147	MGAM/PYGL/AGL	3	0.0394737
GO:0044042	BP	GO:0044042	glucan metabolic process	3/150	76/18903	0.0225903	0.182454	0.159147	MGAM/PYGL/AGL	3	0.0394737
GO:0034121	BP	GO:0034121	regulation of toll-like receptor signaling pathway	3/150	77/18903	0.0233728	0.186388	0.162578	LTF/CD36/CYBA	3	0.038961
GO:1903036	BP	GO:1903036	positive regulation of response to wounding	3/150	77/18903	0.0233728	0.186388	0.162578	GRN/CD36/CLEC7A	3	0.038961
GO:0043154	BP	GO:0043154	negative regulation of cysteine-type endopeptidase activity involved in apoptotic process	3/150	78/18903	0.0241698	0.189591	0.165372	MMP9/TNFSF14/MICAL1	3	0.0384615
GO:0007193	BP	GO:0007193	adenylate cyclase-inhibiting G protein-coupled receptor signaling pathway	3/150	79/18903	0.0249814	0.193154	0.168479	S1PR1/FFAR3/PSAP	3	0.0379747
GO:0051279	BP	GO:0051279	regulation of release of sequestered calcium ion into cytosol	3/150	82/18903	0.0275035	0.206362	0.18	GSTO1/CLIC2/CYBA	3	0.0365854
GO:0030500	BP	GO:0030500	regulation of bone mineralization	3/150	83/18903	0.0283734	0.210276	0.183415	LTF/S1PR1/FBN2	3	0.0361446
GO:0008625	BP	GO:0008625	extrinsic apoptotic signaling pathway via death domain receptors	3/150	85/18903	0.0301565	0.219452	0.191418	BCL2L1/SPI1/STK3	3	0.0352941
GO:0045069	BP	GO:0045069	regulation of viral genome replication	3/150	87/18903	0.0319976	0.228716	0.199499	LTF/SRPK1/PPIH	3	0.0344828
GO:0033627	BP	GO:0033627	cell adhesion mediated by integrin	3/150	88/18903	0.0329397	0.232755	0.203021	ITGA2B/ADAM9/MMRN1	3	0.0340909
GO:0032413	BP	GO:0032413	negative regulation of ion transmembrane transporter activity	3/150	89/18903	0.0338962	0.236686	0.20645	MMP9/GSTO1/CLIC2	3	0.0337079
GO:0050886	BP	GO:0050886	endocrine process	3/150	93/18903	0.0378654	0.250597	0.218584	CYBA/ECE1/CPA3	3	0.0322581
GO:0055017	BP	GO:0055017	cardiac muscle tissue growth	3/150	93/18903	0.0378654	0.250597	0.218584	S1PR1/MAPK14/G6PD	3	0.0322581
GO:0007032	BP	GO:0007032	endosome organization	3/150	96/18903	0.0409913	0.264093	0.230357	RAB27A/ATP6AP1/TOM1	3	0.03125
GO:0032642	BP	GO:0032642	regulation of chemokine production	3/150	98/18903	0.0431456	0.273382	0.238459	ELANE/FFAR3/CLEC7A	3	0.0306122
GO:0030101	BP	GO:0030101	natural killer cell activation	3/150	99/18903	0.0442436	0.273382	0.238459	PBX1/RAB27A/FGR	3	0.030303
GO:0032602	BP	GO:0032602	chemokine production	3/150	99/18903	0.0442436	0.273382	0.238459	ELANE/FFAR3/CLEC7A	3	0.030303
GO:0032755	BP	GO:0032755	positive regulation of interleukin-6 production	3/150	99/18903	0.0442436	0.273382	0.238459	CD36/CLEC7A/CYBA	3	0.030303
GO:0044264	BP	GO:0044264	cellular polysaccharide metabolic process	3/150	99/18903	0.0442436	0.273382	0.238459	MGAM/PYGL/AGL	3	0.030303
GO:0060419	BP	GO:0060419	heart growth	3/150	102/18903	0.0476208	0.285552	0.249074	S1PR1/MAPK14/G6PD	3	0.0294118
GO:0046620	BP	GO:0046620	regulation of organ growth	3/150	103/18903	0.048774	0.290241	0.253164	MAPK14/G6PD/STK3	3	0.0291262
GO:0070167	BP	GO:0070167	regulation of biomineral tissue development	3/150	103/18903	0.048774	0.290241	0.253164	LTF/S1PR1/FBN2	3	0.0291262
GO:0000041	BP	GO:0000041	transition metal ion transport	3/150	104/18903	0.0499408	0.290622	0.253497	LTF/CYBRD1/LCN2	3	0.0288462
GO:0031092	CC	GO:0031092	platelet alpha granule membrane	3/152	17/19869	0.00027589	0.00315618	0.00276471	ITGA2B/CD36/APLP2	3	0.176471
GO:0071682	CC	GO:0071682	endocytic vesicle lumen	3/152	23/19869	0.000694751	0.00735921	0.00644642	LTF/HP/MPO	3	0.130435
GO:0031233	CC	GO:0031233	intrinsic component of external side of plasma membrane	3/152	24/19869	0.000789565	0.00806484	0.00706453	FOLR3/ADAM9/CA4	3	0.125
GO:0031526	CC	GO:0031526	brush border membrane	3/152	57/19869	0.00949834	0.0848914	0.074362	CYBRD1/CD36/CA4	3	0.0526316
GO:0101003	CC	GO:0101003	ficolin-1-rich granule membrane	3/152	61/19869	0.0114274	0.0961247	0.0842019	MGAM/UBR4/PRCP	3	0.0491803
GO:0031093	CC	GO:0031093	platelet alpha granule lumen	3/152	67/19869	0.0147151	0.116903	0.102403	ALDOA/SERPINA1/MMRN1	3	0.0447761
GO:0016234	CC	GO:0016234	inclusion body	3/152	76/19869	0.0205505	0.146936	0.128711	ATXN1/AGL/FGR	3	0.0394737
GO:0030670	CC	GO:0030670	phagocytic vesicle membrane	3/152	77/19869	0.0212665	0.148347	0.129947	ANXA3/CYBA/ATP6V0E1	3	0.038961
GO:0032432	CC	GO:0032432	actin filament bundle	3/152	79/19869	0.0227391	0.154842	0.135637	GAS2L1/MARCKS/CYBA	3	0.0379747
GO:0043202	CC	GO:0043202	lysosomal lumen	3/152	98/19869	0.0394195	0.250533	0.219458	PSAP/GNS/VCAN	3	0.0306122
GO:0005903	CC	GO:0005903	brush border	3/152	102/19869	0.043542	0.270717	0.237139	CYBRD1/CD36/CA4	3	0.0294118
GO:0022626	CC	GO:0022626	cytosolic ribosome	3/152	105/19869	0.0467697	0.284599	0.249299	RPL32/RPS12/RPL36	3	0.0285714
GO:0005796	CC	GO:0005796	Golgi lumen	3/152	106/19869	0.0478713	0.285233	0.249855	DEFA4/DEFA1/VCAN	3	0.0283019
GO:0050786	MF	GO:0050786	RAGE receptor binding	3/151	10/18432	6.20E-05	0.00823183	0.00747576	S100A8/S100A9/S100A12	3	0.3
GO:0016813	MF	GO:0016813	hydrolase activity, acting on carbon-nitrogen (but not peptide) bonds, in linear amidines	3/151	11/18432	8.47E-05	0.00823183	0.00747576	PADI4/ARG1/PADI2	3	0.272727
GO:0035325	MF	GO:0035325	Toll-like receptor binding	3/151	12/18432	0.000112319	0.00823183	0.00747576	S100A8/S100A9/CD36	3	0.25
GO:0050664	MF	GO:0050664	oxidoreductase activity, acting on NAD(P)H, oxygen as acceptor	3/151	16/18432	0.000279101	0.0162676	0.0147735	CYBA/NCF1/MICAL1	3	0.1875
GO:0030247	MF	GO:0030247	polysaccharide binding	3/151	25/18432	0.00108602	0.0340842	0.0309536	AGL/CLEC7A/PTX3	3	0.12
GO:0038187	MF	GO:0038187	pattern recognition receptor activity	3/151	27/18432	0.00136468	0.0397706	0.0361178	CD36/CLEC7A/FCN1	3	0.111111
GO:0001530	MF	GO:0001530	lipopolysaccharide binding	3/151	37/18432	0.0034148	0.0619687	0.056277	LTF/BPI/CAMP	3	0.0810811
GO:0015036	MF	GO:0015036	disulfide oxidoreductase activity	3/151	44/18432	0.00558278	0.0784461	0.0712411	GSR/GSTO1/P4HB	3	0.0681818
GO:0004869	MF	GO:0004869	cysteine-type endopeptidase inhibitor activity	3/151	56/18432	0.0108815	0.130579	0.118585	LTF/TNFSF14/CSTA	3	0.0535714
GO:0050840	MF	GO:0050840	extracellular matrix binding	3/151	56/18432	0.0108815	0.130579	0.118585	ITGA2B/ADAM9/TGFBI	3	0.0535714
GO:0005518	MF	GO:0005518	collagen binding	3/151	69/18432	0.0190474	0.199265	0.180963	MMP9/ADAM9/TGFBI	3	0.0434783
GO:0050660	MF	GO:0050660	flavin adenine dinucleotide binding	3/151	87/18432	0.0346711	0.297678	0.270337	GSR/CYB5R3/MICAL1	3	0.0344828
GO:0008238	MF	GO:0008238	exopeptidase activity	3/151	98/18432	0.0466595	0.339948	0.308724	ANPEP/CPA3/PRCP	3	0.0306122
GO:0001547	BP	GO:0001547	antral ovarian follicle growth	2/150	10/18903	0.00269965	0.0564882	0.0492722	TNFAIP6/PTX3	2	0.2
GO:0002138	BP	GO:0002138	retinoic acid biosynthetic process	2/150	10/18903	0.00269965	0.0564882	0.0492722	DHRS9/AKR1C3	2	0.2
GO:0030953	BP	GO:0030953	astral microtubule organization	2/150	10/18903	0.00269965	0.0564882	0.0492722	LIMK2/KPNB1	2	0.2
GO:0070391	BP	GO:0070391	response to lipoteichoic acid	2/150	10/18903	0.00269965	0.0564882	0.0492722	MAPK14/CD36	2	0.2
GO:0071223	BP	GO:0071223	cellular response to lipoteichoic acid	2/150	10/18903	0.00269965	0.0564882	0.0492722	MAPK14/CD36	2	0.2
GO:0016102	BP	GO:0016102	diterpenoid biosynthetic process	2/150	11/18903	0.00328243	0.0624437	0.0544668	DHRS9/AKR1C3	2	0.181818
GO:0060315	BP	GO:0060315	negative regulation of ryanodine-sensitive calcium-release channel activity	2/150	11/18903	0.00328243	0.0624437	0.0544668	GSTO1/CLIC2	2	0.181818
GO:1903027	BP	GO:1903027	regulation of opsonization	2/150	11/18903	0.00328243	0.0624437	0.0544668	CFP/FCN1	2	0.181818
GO:0043312	BP	GO:0043312	neutrophil degranulation	2/150	12/18903	0.00391847	0.0686225	0.0598563	ANXA3/SPI1	2	0.166667
GO:0051549	BP	GO:0051549	positive regulation of keratinocyte migration	2/150	12/18903	0.00391847	0.0686225	0.0598563	MMP9/ADAM9	2	0.166667
GO:0070943	BP	GO:0070943	neutrophil-mediated killing of symbiont cell	2/150	12/18903	0.00391847	0.0686225	0.0598563	ARG1/ELANE	2	0.166667
GO:0140052	BP	GO:0140052	cellular response to oxidised low-density lipoprotein particle stimulus	2/150	12/18903	0.00391847	0.0686225	0.0598563	CD68/CD36	2	0.166667
GO:0051280	BP	GO:0051280	negative regulation of release of sequestered calcium ion into cytosol	2/150	13/18903	0.00460689	0.0742016	0.0647228	GSTO1/CLIC2	2	0.153846
GO:0070486	BP	GO:0070486	leukocyte aggregation	2/150	13/18903	0.00460689	0.0742016	0.0647228	S100A8/S100A9	2	0.153846
GO:0044793	BP	GO:0044793	negative regulation by host of viral process	2/150	14/18903	0.00534684	0.0807373	0.0704235	LTF/PTX3	2	0.142857
GO:0051547	BP	GO:0051547	regulation of keratinocyte migration	2/150	14/18903	0.00534684	0.0807373	0.0704235	MMP9/ADAM9	2	0.142857
GO:0051764	BP	GO:0051764	actin crosslink formation	2/150	14/18903	0.00534684	0.0807373	0.0704235	GAS2L1/MARCKS	2	0.142857
GO:0070942	BP	GO:0070942	neutrophil mediated cytotoxicity	2/150	14/18903	0.00534684	0.0807373	0.0704235	ARG1/ELANE	2	0.142857
GO:0051284	BP	GO:0051284	positive regulation of sequestering of calcium ion	2/150	15/18903	0.00613746	0.0854174	0.0745058	GSTO1/CLIC2	2	0.133333
GO:1900426	BP	GO:1900426	positive regulation of defense response to bacterium	2/150	15/18903	0.00613746	0.0854174	0.0745058	GRN/CYBA	2	0.133333
GO:1902563	BP	GO:1902563	regulation of neutrophil activation	2/150	15/18903	0.00613746	0.0854174	0.0745058	GRN/SPI1	2	0.133333
GO:0005980	BP	GO:0005980	glycogen catabolic process	2/150	16/18903	0.00697793	0.0921239	0.0803555	PYGL/AGL	2	0.125
GO:0042448	BP	GO:0042448	progesterone metabolic process	2/150	16/18903	0.00697793	0.0921239	0.0803555	DHRS9/AKR1C3	2	0.125
GO:1901741	BP	GO:1901741	positive regulation of myoblast fusion	2/150	16/18903	0.00697793	0.0921239	0.0803555	MAPK14/TNFSF14	2	0.125
GO:0016114	BP	GO:0016114	terpenoid biosynthetic process	2/150	17/18903	0.00786739	0.098998	0.0863515	DHRS9/AKR1C3	2	0.117647
GO:0017014	BP	GO:0017014	protein nitrosylation	2/150	17/18903	0.00786739	0.098998	0.0863515	S100A8/S100A9	2	0.117647
GO:0018119	BP	GO:0018119	peptidyl-cysteine S-nitrosylation	2/150	17/18903	0.00786739	0.098998	0.0863515	S100A8/S100A9	2	0.117647
GO:0036035	BP	GO:0036035	osteoclast development	2/150	18/18903	0.00880504	0.107439	0.0937145	LTF/ATP6AP1	2	0.111111
GO:0002283	BP	GO:0002283	neutrophil activation involved in immune response	2/150	19/18903	0.00979007	0.111601	0.0973441	ANXA3/SPI1	2	0.105263
GO:0002544	BP	GO:0002544	chronic inflammatory response	2/150	19/18903	0.00979007	0.111601	0.0973441	S100A8/S100A9	2	0.105263
GO:0006098	BP	GO:0006098	pentose-phosphate shunt	2/150	19/18903	0.00979007	0.111601	0.0973441	G6PD/TALDO1	2	0.105263
GO:0032930	BP	GO:0032930	positive regulation of superoxide anion generation	2/150	19/18903	0.00979007	0.111601	0.0973441	CLEC7A/CYBA	2	0.105263
GO:0035743	BP	GO:0035743	CD4-positive, alpha-beta T cell cytokine production	2/150	19/18903	0.00979007	0.111601	0.0973441	ARG1/IL1R1	2	0.105263
GO:0043031	BP	GO:0043031	negative regulation of macrophage activation	2/150	19/18903	0.00979007	0.111601	0.0973441	BPI/GRN	2	0.105263
GO:0097284	BP	GO:0097284	hepatocyte apoptotic process	2/150	19/18903	0.00979007	0.111601	0.0973441	BCL2L1/STK3	2	0.105263
GO:0002888	BP	GO:0002888	positive regulation of myeloid leukocyte mediated immunity	2/150	20/18903	0.0108217	0.117243	0.102266	ARG1/SPI1	2	0.1
GO:0051546	BP	GO:0051546	keratinocyte migration	2/150	20/18903	0.0108217	0.117243	0.102266	MMP9/ADAM9	2	0.1
GO:0007042	BP	GO:0007042	lysosomal lumen acidification	2/150	21/18903	0.0118991	0.125538	0.109501	ATP6AP1/GRN	2	0.0952381
GO:0044090	BP	GO:0044090	positive regulation of vacuole organization	2/150	21/18903	0.0118991	0.125538	0.109501	GRN/WIPI1	2	0.0952381
GO:1901739	BP	GO:1901739	regulation of myoblast fusion	2/150	21/18903	0.0118991	0.125538	0.109501	MAPK14/TNFSF14	2	0.0952381
GO:0006740	BP	GO:0006740	NADPH regeneration	2/150	22/18903	0.0130214	0.131631	0.114816	G6PD/TALDO1	2	0.0909091
GO:0010042	BP	GO:0010042	response to manganese ion	2/150	22/18903	0.0130214	0.131631	0.114816	ARG1/ADAM9	2	0.0909091
GO:0010881	BP	GO:0010881	regulation of cardiac muscle contraction by regulation of the release of sequestered calcium ion	2/150	22/18903	0.0130214	0.131631	0.114816	GSTO1/CLIC2	2	0.0909091
GO:0032928	BP	GO:0032928	regulation of superoxide anion generation	2/150	22/18903	0.0130214	0.131631	0.114816	CLEC7A/CYBA	2	0.0909091
GO:0046597	BP	GO:0046597	negative regulation of viral entry into host cell	2/150	22/18903	0.0130214	0.131631	0.114816	FCN1/PTX3	2	0.0909091
GO:0098743	BP	GO:0098743	cell aggregation	2/150	22/18903	0.0130214	0.131631	0.114816	LTF/MAPK14	2	0.0909091
GO:1900424	BP	GO:1900424	regulation of defense response to bacterium	2/150	22/18903	0.0130214	0.131631	0.114816	GRN/CYBA	2	0.0909091
GO:0002689	BP	GO:0002689	negative regulation of leukocyte chemotaxis	2/150	23/18903	0.0141881	0.137113	0.119598	TNFAIP6/PADI2	2	0.0869565
GO:0019430	BP	GO:0019430	removal of superoxide radicals	2/150	23/18903	0.0141881	0.137113	0.119598	MPO/CD36	2	0.0869565
GO:0061760	BP	GO:0061760	antifungal innate immune response	2/150	23/18903	0.0141881	0.137113	0.119598	CLEC7A/SPI1	2	0.0869565
GO:0035162	BP	GO:0035162	embryonic hemopoiesis	2/150	24/18903	0.0153982	0.144983	0.126462	PBX1/STK3	2	0.0833333
GO:0003081	BP	GO:0003081	regulation of systemic arterial blood pressure by renin-angiotensin	2/150	25/18903	0.016651	0.150607	0.131368	CYBA/CPA3	2	0.08
GO:0071450	BP	GO:0071450	cellular response to oxygen radical	2/150	25/18903	0.016651	0.150607	0.131368	MPO/CD36	2	0.08
GO:0071451	BP	GO:0071451	cellular response to superoxide	2/150	25/18903	0.016651	0.150607	0.131368	MPO/CD36	2	0.08
GO:0010882	BP	GO:0010882	regulation of cardiac muscle contraction by calcium ion signaling	2/150	26/18903	0.0179457	0.154846	0.135065	GSTO1/CLIC2	2	0.0769231
GO:0035751	BP	GO:0035751	regulation of lysosomal lumen pH	2/150	26/18903	0.0179457	0.154846	0.135065	ATP6AP1/GRN	2	0.0769231
GO:0060314	BP	GO:0060314	regulation of ryanodine-sensitive calcium-release channel activity	2/150	26/18903	0.0179457	0.154846	0.135065	GSTO1/CLIC2	2	0.0769231
GO:0060343	BP	GO:0060343	trabecula formation	2/150	26/18903	0.0179457	0.154846	0.135065	FHL2/FBN2	2	0.0769231
GO:1903901	BP	GO:1903901	negative regulation of viral life cycle	2/150	26/18903	0.0179457	0.154846	0.135065	FCN1/PTX3	2	0.0769231
GO:1901623	BP	GO:1901623	regulation of lymphocyte chemotaxis	2/150	27/18903	0.0192817	0.16461	0.143582	TNFSF14/PADI2	2	0.0740741
GO:0000303	BP	GO:0000303	response to superoxide	2/150	28/18903	0.0206582	0.171513	0.149603	MPO/CD36	2	0.0714286
GO:0010818	BP	GO:0010818	T cell chemotaxis	2/150	28/18903	0.0206582	0.171513	0.149603	DEFA1/TNFSF14	2	0.0714286
GO:0031664	BP	GO:0031664	regulation of lipopolysaccharide-mediated signaling pathway	2/150	28/18903	0.0206582	0.171513	0.149603	LTF/CD36	2	0.0714286
GO:0051156	BP	GO:0051156	glucose 6-phosphate metabolic process	2/150	28/18903	0.0206582	0.171513	0.149603	G6PD/TALDO1	2	0.0714286
GO:0000305	BP	GO:0000305	response to oxygen radical	2/150	29/18903	0.0220745	0.179913	0.15693	MPO/CD36	2	0.0689655
GO:0034123	BP	GO:0034123	positive regulation of toll-like receptor signaling pathway	2/150	29/18903	0.0220745	0.179913	0.15693	LTF/CYBA	2	0.0689655
GO:0008299	BP	GO:0008299	isoprenoid biosynthetic process	2/150	30/18903	0.0235299	0.186388	0.162578	DHRS9/AKR1C3	2	0.0666667
GO:0042744	BP	GO:0042744	hydrogen peroxide catabolic process	2/150	30/18903	0.0235299	0.186388	0.162578	HP/MPO	2	0.0666667
GO:0071480	BP	GO:0071480	cellular response to gamma radiation	2/150	30/18903	0.0235299	0.186388	0.162578	BCL2L1/CYBA	2	0.0666667
GO:0002220	BP	GO:0002220	innate immune response activating cell surface receptor signaling pathway	2/150	31/18903	0.0250237	0.193154	0.168479	CLEC7A/FCN1	2	0.0645161
GO:0010880	BP	GO:0010880	regulation of release of sequestered calcium ion into cytosol by sarcoplasmic reticulum	2/150	31/18903	0.0250237	0.193154	0.168479	GSTO1/CLIC2	2	0.0645161
GO:1900745	BP	GO:1900745	positive regulation of p38MAPK cascade	2/150	31/18903	0.0250237	0.193154	0.168479	SPI1/NCF1	2	0.0645161
GO:0002758	BP	GO:0002758	innate immune response-activating signal transduction	2/150	32/18903	0.0265551	0.200491	0.174879	CLEC7A/FCN1	2	0.0625
GO:0002862	BP	GO:0002862	negative regulation of inflammatory response to antigenic stimulus	2/150	32/18903	0.0265551	0.200491	0.174879	MAPK14/FGR	2	0.0625
GO:0045070	BP	GO:0045070	positive regulation of viral genome replication	2/150	32/18903	0.0265551	0.200491	0.174879	SRPK1/PPIH	2	0.0625
GO:0045671	BP	GO:0045671	negative regulation of osteoclast differentiation	2/150	32/18903	0.0265551	0.200491	0.174879	LTF/TNFAIP6	2	0.0625
GO:0046685	BP	GO:0046685	response to arsenic-containing substance	2/150	32/18903	0.0265551	0.200491	0.174879	GSTO1/CPOX	2	0.0625
GO:0061384	BP	GO:0061384	heart trabecula morphogenesis	2/150	32/18903	0.0265551	0.200491	0.174879	S1PR1/FHL2	2	0.0625
GO:0043171	BP	GO:0043171	peptide catabolic process	2/150	33/18903	0.0281236	0.209066	0.182359	ANPEP/ECE1	2	0.0606061
GO:0042573	BP	GO:0042573	retinoic acid metabolic process	2/150	34/18903	0.0297283	0.217647	0.189844	DHRS9/AKR1C3	2	0.0588235
GO:0055094	BP	GO:0055094	response to lipoprotein particle	2/150	34/18903	0.0297283	0.217647	0.189844	CD68/CD36	2	0.0588235
GO:0014808	BP	GO:0014808	release of sequestered calcium ion into cytosol by sarcoplasmic reticulum	2/150	35/18903	0.0313688	0.226907	0.197921	GSTO1/CLIC2	2	0.0571429
GO:0071398	BP	GO:0071398	cellular response to fatty acid	2/150	35/18903	0.0313688	0.226907	0.197921	FFAR3/AKR1C3	2	0.0571429
GO:0016486	BP	GO:0016486	peptide hormone processing	2/150	36/18903	0.0330442	0.232755	0.203021	ECE1/CPA3	2	0.0555556
GO:1903514	BP	GO:1903514	release of sequestered calcium ion into cytosol by endoplasmic reticulum	2/150	36/18903	0.0330442	0.232755	0.203021	GSTO1/CLIC2	2	0.0555556
GO:0008207	BP	GO:0008207	C21-steroid hormone metabolic process	2/150	37/18903	0.034754	0.240589	0.209855	DHRS9/AKR1C3	2	0.0540541
GO:0071402	BP	GO:0071402	cellular response to lipoprotein particle stimulus	2/150	37/18903	0.034754	0.240589	0.209855	CD68/CD36	2	0.0540541
GO:0002369	BP	GO:0002369	T cell cytokine production	2/150	38/18903	0.0364975	0.245621	0.214244	ARG1/IL1R1	2	0.0526316
GO:0002724	BP	GO:0002724	regulation of T cell cytokine production	2/150	38/18903	0.0364975	0.245621	0.214244	ARG1/IL1R1	2	0.0526316
GO:0032094	BP	GO:0032094	response to food	2/150	38/18903	0.0364975	0.245621	0.214244	MPO/G6PD	2	0.0526316
GO:0032717	BP	GO:0032717	negative regulation of interleukin-8 production	2/150	38/18903	0.0364975	0.245621	0.214244	ELANE/BPI	2	0.0526316
GO:0045742	BP	GO:0045742	positive regulation of epidermal growth factor receptor signaling pathway	2/150	38/18903	0.0364975	0.245621	0.214244	MMP9/NCF1	2	0.0526316
GO:0140448	BP	GO:0140448	signaling receptor ligand precursor processing	2/150	38/18903	0.0364975	0.245621	0.214244	ECE1/CPA3	2	0.0526316
GO:0032350	BP	GO:0032350	regulation of hormone metabolic process	2/150	39/18903	0.0382741	0.250597	0.218584	FFAR3/AKR1C3	2	0.0512821
GO:0043618	BP	GO:0043618	regulation of transcription from RNA polymerase II promoter in response to stress	2/150	39/18903	0.0382741	0.250597	0.218584	ATF6/EPAS1	2	0.0512821
GO:0046621	BP	GO:0046621	negative regulation of organ growth	2/150	39/18903	0.0382741	0.250597	0.218584	G6PD/STK3	2	0.0512821
GO:1901661	BP	GO:1901661	quinone metabolic process	2/150	39/18903	0.0382741	0.250597	0.218584	CYP4F3/AKR1C3	2	0.0512821
GO:0006882	BP	GO:0006882	cellular zinc ion homeostasis	2/150	40/18903	0.0400831	0.259627	0.226461	S100A8/S100A9	2	0.05
GO:0048489	BP	GO:0048489	synaptic vesicle transport	2/150	40/18903	0.0400831	0.259627	0.226461	RAB27A/LIN7A	2	0.05
GO:0098751	BP	GO:0098751	bone cell development	2/150	40/18903	0.0400831	0.259627	0.226461	LTF/ATP6AP1	2	0.05
GO:1901186	BP	GO:1901186	positive regulation of ERBB signaling pathway	2/150	40/18903	0.0400831	0.259627	0.226461	MMP9/NCF1	2	0.05
GO:0002691	BP	GO:0002691	regulation of cellular extravasation	2/150	41/18903	0.0419239	0.267958	0.233728	ELANE/IL1R1	2	0.0487805
GO:0070884	BP	GO:0070884	regulation of calcineurin-NFAT signaling cascade	2/150	41/18903	0.0419239	0.267958	0.233728	FHL2/CLEC7A	2	0.0487805
GO:0150077	BP	GO:0150077	regulation of neuroinflammatory response	2/150	41/18903	0.0419239	0.267958	0.233728	MMP9/GRN	2	0.0487805
GO:0055069	BP	GO:0055069	zinc ion homeostasis	2/150	42/18903	0.043796	0.273382	0.238459	S100A8/S100A9	2	0.047619
GO:0070296	BP	GO:0070296	sarcoplasmic reticulum calcium ion transport	2/150	42/18903	0.043796	0.273382	0.238459	GSTO1/CLIC2	2	0.047619
GO:0071354	BP	GO:0071354	cellular response to interleukin-6	2/150	42/18903	0.043796	0.273382	0.238459	CAMP/SPI1	2	0.047619
GO:0106056	BP	GO:0106056	regulation of calcineurin-mediated signaling	2/150	42/18903	0.043796	0.273382	0.238459	FHL2/CLEC7A	2	0.047619
GO:0097009	BP	GO:0097009	energy homeostasis	2/150	43/18903	0.0456987	0.281653	0.245673	CD36/PRCP	2	0.0465116
GO:0021762	BP	GO:0021762	substantia nigra development	2/150	44/18903	0.0476313	0.285552	0.249074	G6PD/PADI2	2	0.0454545
GO:0035329	BP	GO:0035329	hippo signaling	2/150	44/18903	0.0476313	0.285552	0.249074	MAPK14/STK3	2	0.0454545
GO:0045663	BP	GO:0045663	positive regulation of myoblast differentiation	2/150	44/18903	0.0476313	0.285552	0.249074	MAPK14/TNFSF14	2	0.0454545
GO:1900026	BP	GO:1900026	positive regulation of substrate adhesion-dependent cell spreading	2/150	44/18903	0.0476313	0.285552	0.249074	OLFM4/P4HB	2	0.0454545
GO:1901020	BP	GO:1901020	negative regulation of calcium ion transmembrane transporter activity	2/150	44/18903	0.0476313	0.285552	0.249074	GSTO1/CLIC2	2	0.0454545
GO:0030501	BP	GO:0030501	positive regulation of bone mineralization	2/150	45/18903	0.0495935	0.290622	0.253497	LTF/FBN2	2	0.0444444
GO:0043620	BP	GO:0043620	regulation of DNA-templated transcription in response to stress	2/150	45/18903	0.0495935	0.290622	0.253497	ATF6/EPAS1	2	0.0444444
GO:0062208	BP	GO:0062208	positive regulation of pattern recognition receptor signaling pathway	2/150	45/18903	0.0495935	0.290622	0.253497	LTF/CYBA	2	0.0444444
GO:0070741	BP	GO:0070741	response to interleukin-6	2/150	45/18903	0.0495935	0.290622	0.253497	CAMP/SPI1	2	0.0444444
GO:1900744	BP	GO:1900744	regulation of p38MAPK cascade	2/150	45/18903	0.0495935	0.290622	0.253497	SPI1/NCF1	2	0.0444444
GO:0043020	CC	GO:0043020	NADPH oxidase complex	2/152	17/19869	0.00733321	0.0676548	0.0592633	CYBA/NCF1	2	0.117647
GO:0031362	CC	GO:0031362	anchored component of external side of plasma membrane	2/152	20/19869	0.0100925	0.0874681	0.0766191	FOLR3/CA4	2	0.1
GO:0033176	CC	GO:0033176	proton-transporting V-type ATPase complex	2/152	27/19869	0.0180055	0.13204	0.115663	ATP6AP1/ATP6V0E1	2	0.0740741
GO:0042788	CC	GO:0042788	polysomal ribosome	2/152	31/19869	0.0233844	0.155533	0.136242	RPL32/RPL36	2	0.0645161
GO:0016175	MF	GO:0016175	superoxide-generating NAD(P)H oxidase activity	2/151	10/18432	0.00287359	0.0619687	0.056277	CYBA/NCF1	2	0.2
GO:0016671	MF	GO:0016671	oxidoreductase activity, acting on a sulfur group of donors, disulfide as acceptor	2/151	10/18432	0.00287359	0.0619687	0.056277	MSRB1/MSRB2	2	0.2
GO:0005536	MF	GO:0005536	glucose binding	2/151	11/18432	0.00349333	0.0619687	0.056277	PYGL/G6PD	2	0.181818
GO:0030283	MF	GO:0030283	testosterone dehydrogenase [NAD(P)] activity	2/151	11/18432	0.00349333	0.0619687	0.056277	DHRS9/AKR1C3	2	0.181818
GO:0032052	MF	GO:0032052	bile acid binding	2/151	11/18432	0.00349333	0.0619687	0.056277	PYGL/AKR1C3	2	0.181818
GO:0015926	MF	GO:0015926	glucosidase activity	2/151	13/18432	0.00490125	0.0740633	0.0672607	MGAM/AGL	2	0.153846
GO:0036041	MF	GO:0036041	long-chain fatty acid binding	2/151	15/18432	0.00652742	0.0859093	0.0780188	S100A8/S100A9	2	0.133333
GO:0004745	MF	GO:0004745	NAD-retinol dehydrogenase activity	2/151	19/18432	0.0104051	0.130579	0.118585	DHRS9/AKR1C3	2	0.105263
GO:0005540	MF	GO:0005540	hyaluronic acid binding	2/151	24/18432	0.0163519	0.180773	0.16417	TNFAIP6/VCAN	2	0.0833333
GO:0046625	MF	GO:0046625	sphingolipid binding	2/151	29/18432	0.0234225	0.227533	0.206635	S1PR1/PSAP	2	0.0689655
GO:0033764	MF	GO:0033764	steroid dehydrogenase activity, acting on the CH-OH group of donors, NAD or NADP as acceptor	2/151	31/18432	0.026543	0.246126	0.22352	DHRS9/AKR1C3	2	0.0645161
GO:0016229	MF	GO:0016229	steroid dehydrogenase activity	2/151	37/18432	0.036828	0.306649	0.278485	DHRS9/AKR1C3	2	0.0540541
GO:0015035	MF	GO:0015035	protein-disulfide reductase activity	2/151	39/18432	0.040545	0.31212	0.283452	GSR/P4HB	2	0.0512821
GO:0030331	MF	GO:0030331	nuclear estrogen receptor binding	2/151	39/18432	0.040545	0.31212	0.283452	WIPI1/PADI2	2	0.0512821
GO:0071949	MF	GO:0071949	FAD binding	2/151	39/18432	0.040545	0.31212	0.283452	CYB5R3/MICAL1	2	0.0512821
GO:0016709	MF	GO:0016709	oxidoreductase activity, acting on paired donors, with incorporation or reduction of molecular oxygen, NAD(P)H as one donor, and incorporation of one atom of oxygen	2/151	40/18432	0.0424544	0.315029	0.286094	AKR1C3/MICAL1	2	0.05
