# Supplementary material for: Key Common Genes with LTF and MMP9 Between Sepsis and Relapsed B-Cell Lineage Acute Lymphoblastic Leukemia in Children
Source: Biomedicines. 2025 Sep 20;13(9):2307. doi: 10.3390/biomedicines13092307 (PMC12467856; doi:10.3390/biomedicines13092307)
Supplement: Supplementary file 1 [file biomedicines-13-02307-s001.zip › Table S3.xlsx]

## Sheet: Sheet1
	ID	Description	GeneRatio	BgRatio	pvalue	p.adjust	qvalue	geneID	Count
hsa04613	hsa04613	Neutrophil extracellular trap formation	10/98	192/8846	4.90E-05	0.00517414	0.00482632	PADI4/ELANE/CAMP/AQP9/ITGA2B/MAPK14/MPO/CLEC7A/CYBA/NCF1	10
hsa05202	hsa05202	Transcriptional misregulation in cancer	10/98	193/8846	5.12E-05	0.00517414	0.00482632	MMP9/PBX1/ELANE/DEFA4/MLLT1/DEFA1/BCL2L1/MPO/BCL2A1/SPI1	10
hsa05418	hsa05418	Fluid shear stress and atherosclerosis	7/98	141/8846	0.000931085	0.0490162	0.0457212	MMP9/GSTO1/ITGA2B/MAPK14/CYBA/NCF1/IL1R1	7
hsa04380	hsa04380	Osteoclast differentiation	7/98	142/8846	0.000970617	0.0490162	0.0457212	FHL2/MAPK14/CYBA/SPI1/NCF1/FOSL2/IL1R1	7
hsa04145	hsa04145	Phagosome	7/98	157/8846	0.00173881	0.0573703	0.0535137	ATP6AP1/MPO/CD36/CLEC7A/CYBA/ATP6V0E1/NCF1	7
hsa05415	hsa05415	Diabetic cardiomyopathy	8/98	205/8846	0.00191618	0.0573703	0.0535137	MMP9/GSR/MAPK14/CD36/COX6C/G6PD/CYBA/NCF1	8
hsa04614	hsa04614	Renin-angiotensin system	3/98	23/8846	0.00198808	0.0573703	0.0535137	ANPEP/CPA3/PRCP	3
hsa00480	hsa00480	Glutathione metabolism	4/98	58/8846	0.00380289	0.0824435	0.0769014	GSR/GSTO1/ANPEP/G6PD	4
hsa04657	hsa04657	IL-17 signaling pathway	5/98	95/8846	0.00397536	0.0824435	0.0769014	MMP9/S100A8/S100A9/MAPK14/LCN2	5
hsa00030	hsa00030	Pentose phosphate pathway	3/98	31/8846	0.00473311	0.0824435	0.0769014	ALDOA/G6PD/TALDO1	3
hsa04640	hsa04640	Hematopoietic cell lineage	5/98	99/8846	0.00474026	0.0824435	0.0769014	ITGA2B/ANPEP/CD36/CSF3R/IL1R1	5
hsa04621	hsa04621	NOD-like receptor signaling pathway	7/98	189/8846	0.00489763	0.0824435	0.0769014	DEFA4/CAMP/DEFA1/MAPK14/BCL2L1/GABARAPL2/CYBA	7
hsa04148	hsa04148	Efferocytosis	6/98	157/8846	0.00781948	0.121503	0.113335	ARG1/PBX1/S1PR1/MAPK14/CD36/ADAM9	6
hsa00500	hsa00500	Starch and sucrose metabolism	3/98	40/8846	0.00968347	0.133911	0.124909	MGAM/PYGL/AGL	3
hsa05417	hsa05417	Lipid and atherosclerosis	7/98	216/8846	0.00994386	0.133911	0.124909	MMP9/ATF6/MAPK14/BCL2L1/CD36/CYBA/NCF1	7
hsa04142	hsa04142	Lysosome	5/98	132/8846	0.0154244	0.194733	0.181642	ATP6AP1/CD68/PSAP/DMXL2/GNS	5
hsa04064	hsa04064	NF-kappa B signaling pathway	4/98	105/8846	0.0289451	0.343936	0.320815	BCL2L1/TNFSF14/BCL2A1/IL1R1	4
hsa05208	hsa05208	Chemical carcinogenesis - reactive oxygen species	6/98	226/8846	0.039205	0.399862	0.372982	GSTO1/MAPK14/COX6C/CYBA/AKR1C3/NCF1	6
hsa05221	hsa05221	Acute myeloid leukemia	3/98	68/8846	0.0393804	0.399862	0.372982	MPO/BCL2A1/SPI1	3
hsa04670	hsa04670	Leukocyte transendothelial migration	4/98	116/8846	0.0395903	0.399862	0.372982	MMP9/MAPK14/CYBA/NCF1	4
hsa05120	hsa05120	Epithelial cell signaling in Helicobacter pylori infection	3/98	71/8846	0.0438693	0.421981	0.393614	ATP6AP1/MAPK14/ATP6V0E1	3
hsa04136	hsa04136	Autophagy - other	2/98	32/8846	0.0485923	0.422806	0.394384	GABARAPL2/WIPI1	2
hsa05152	hsa05152	Tuberculosis	5/98	180/8846	0.0492848	0.422806	0.394384	CAMP/ATP6AP1/MAPK14/CLEC7A/NFYC	5
